# Supplementary material for: A collection of transcriptomic and proteomic datasets from sesame in response to salt stress
Source: Data Brief. 2020 Jul 31;32:106096. doi: 10.1016/j.dib.2020.106096 (PMC7426533; doi:10.1016/j.dib.2020.106096)
Supplement: Supplementary file 1 [file mmc1.xls]

## Sheet: Sheet1
A collection of transcriptomic and proteomic data sets from sesame in response to salt stress
Yujuan Zhang2, Donghua Li1, Rong Zhou1, Aili Liu1, Linhai Wang1, Yanxin Zhang1, Huihui Gong2, Xiurong Zhang1*, Jun You1*
1 Key Laboratory of Biology and Genetic Improvement of Oil Crops, Ministry of Agriculture and Rural Affairs, Oil Crops Research Institute, Chinese Academy of Agricultural Sciences, Wuhan 430062, China
2 Cotton Research Center, Shandong Academy of Agricultural Sciences, Jinan 250100, China
* Corresponding authors
E-mail: zhangxr@oilcrops.cn (XZ) and junyou@caas.cn (JY).

## Sheet: Table S1
Table S1. Genes corresponding to different co-expression modules in this study.
Gene_ID	Module color
LOC105174628	black
LOC105156330	black
LOC105159001	black
LOC105159587	black
LOC105161178	black
LOC105155952	black
LOC105162944	black
LOC105155419	black
LOC105178665	black
LOC105176646	black
LOC105173418	black
LOC105168975	black
LOC105168495	black
LOC105174476	black
LOC105173114	black
LOC105170750	black
LOC105173247	black
LOC105158924	black
LOC105179273	black
LOC105171340	black
LOC105166974	black
LOC105157401	black
LOC105177650	black
LOC105166778	black
LOC105159672	black
LOC110012337	black
LOC105161028	black
LOC105163206	black
LOC105175614	black
LOC105172271	black
LOC105173881	black
LOC105158276	black
LOC105157834	black
LOC105160285	black
LOC105175877	black
LOC105157938	black
LOC105155808	black
LOC105178291	black
LOC105155568	black
LOC105164154	black
LOC105165394	black
LOC105167110	black
LOC105176782	black
LOC105167111	black
LOC105170228	black
LOC105169044	black
LOC105164922	black
LOC105171078	black
LOC105177703	black
LOC105172270	black
LOC105158297	black
LOC105164290	black
LOC105170102	black
LOC105163551	black
LOC105167105	black
LOC105156394	black
LOC105177729	black
LOC105174521	black
LOC105177321	black
LOC105170712	black
LOC105163078	black
LOC105160830	black
LOC105176369	black
LOC105160839	black
LOC105167254	black
LOC105174925	black
LOC105160515	black
LOC105164346	black
LOC105156128	black
LOC105175391	black
LOC105165716	black
LOC105164640	black
LOC105159128	black
LOC105178104	black
LOC105173485	black
LOC105171915	black
LOC105175767	black
LOC105169470	black
LOC105177077	black
LOC105162614	black
LOC105159959	black
LOC105162907	black
LOC105169354	black
LOC105157555	black
LOC105175552	black
LOC105167096	black
LOC105164435	black
LOC105163507	black
LOC105168594	black
LOC105167008	black
LOC105173833	black
LOC105165699	black
LOC105168062	black
LOC105163439	black
LOC105155935	black
LOC105171690	black
LOC105170866	black
LOC105162744	black
LOC105169114	black
LOC105155588	black
LOC105160411	black
LOC105161916	black
LOC105165784	black
LOC105159607	black
LOC105159213	black
LOC105156324	black
LOC110013298	black
LOC105159786	black
LOC105163965	black
LOC105157709	black
LOC105161499	black
LOC105158127	black
LOC105168818	black
LOC105162517	black
LOC105163506	black
LOC105159563	black
LOC105156342	black
LOC105173176	black
LOC105155394	black
LOC105164060	black
LOC105158209	black
LOC105159233	black
LOC105155681	black
LOC110012670	black
LOC105173032	black
LOC105175645	black
LOC105171185	black
LOC105169386	black
LOC105176439	black
LOC105166078	black
LOC105158357	black
LOC105157242	black
LOC105179867	black
LOC105159754	black
LOC105177883	black
LOC105170877	black
LOC105167760	black
LOC105161766	black
LOC105165320	black
LOC105168484	black
LOC105164923	black
LOC105164279	black
LOC105163404	black
LOC105166019	black
LOC105171987	blue
LOC105157233	blue
LOC105159448	blue
LOC105156997	blue
LOC105168982	blue
LOC105156995	blue
LOC110011847	blue
LOC105180254	blue
LOC110011517	blue
LOC105156994	blue
LOC110011852	blue
LOC105162028	blue
LOC105171989	blue
LOC105173478	blue
LOC105155895	blue
LOC105180353	blue
LOC105171877	blue
LOC110011845	blue
LOC105180188	blue
LOC110011506	blue
LOC105155697	blue
LOC105180251	blue
LOC105162069	blue
LOC105178495	blue
LOC105157045	blue
LOC105179910	blue
LOC105162807	blue
LOC105180129	blue
LOC105164497	blue
LOC105180130	blue
LOC105180191	blue
LOC105155689	blue
LOC110012742	blue
LOC105179997	blue
LOC105159239	blue
LOC105180121	blue
LOC105161019	blue
LOC105178433	blue
LOC110011745	blue
LOC105162708	blue
LOC105160111	blue
LOC105180357	blue
LOC105180159	blue
LOC105180228	blue
LOC105179958	blue
LOC105180196	blue
LOC105171990	blue
LOC105179685	blue
LOC105179963	blue
LOC105180122	blue
LOC105171991	blue
LOC105180255	blue
LOC105180268	blue
LOC105171795	blue
LOC105180077	blue
LOC105156883	blue
LOC105164451	blue
LOC110012328	blue
LOC105180211	blue
LOC105164252	blue
LOC105157408	blue
LOC110012897	blue
LOC105177879	blue
LOC105174384	blue
LOC105179960	blue
LOC105180071	blue
LOC105159788	blue
LOC105162613	blue
LOC105164215	blue
LOC105170340	blue
LOC105180293	blue
LOC105162068	blue
LOC105162801	blue
LOC105165565	blue
LOC105162287	blue
LOC110012123	blue
LOC110011257	blue
LOC105166676	blue
LOC105169158	blue
LOC110012837	blue
LOC105157425	blue
LOC105180115	blue
LOC110011722	blue
LOC105171986	blue
LOC105165826	blue
LOC105165836	blue
LOC105180133	blue
LOC105162733	blue
LOC105180117	blue
LOC105162286	blue
LOC105173808	blue
LOC105167351	blue
LOC105174079	blue
LOC105180160	blue
LOC105155248	blue
LOC105162265	blue
LOC110012132	blue
LOC105163683	blue
LOC105180068	blue
LOC105179798	blue
LOC105162617	blue
LOC105165140	blue
LOC105159216	blue
LOC105165995	blue
LOC105180365	blue
LOC105164479	blue
LOC105180273	blue
LOC105180261	blue
LOC105175274	blue
LOC105157451	blue
LOC110011767	blue
LOC105173208	blue
LOC105172033	blue
LOC105166063	blue
LOC110012577	blue
LOC105175621	blue
LOC105180310	blue
LOC105172352	blue
LOC105157161	blue
LOC105160682	blue
LOC105178413	blue
LOC105165020	blue
LOC105157563	blue
LOC105173135	blue
LOC105180209	blue
LOC105180242	blue
LOC105168692	blue
LOC105180146	blue
LOC105180074	blue
LOC105161781	blue
LOC105167383	blue
LOC105176296	blue
LOC105155520	blue
LOC110012721	blue
LOC105173500	blue
LOC105179994	blue
LOC105164256	blue
LOC105164006	blue
LOC105180269	blue
LOC105173012	blue
LOC105157420	blue
LOC105180213	blue
LOC105177117	blue
LOC105180259	blue
LOC110012386	blue
LOC105174216	blue
LOC105171913	blue
LOC105176420	blue
LOC105171945	blue
LOC105164618	blue
LOC110011747	blue
LOC105180161	blue
LOC105176441	blue
LOC105155492	blue
LOC105172216	blue
LOC105172106	blue
LOC105180078	blue
LOC105172119	blue
LOC105171816	blue
LOC105159000	blue
LOC105180116	blue
LOC105164628	blue
LOC105178612	blue
LOC105157388	blue
LOC105159214	blue
LOC105160614	blue
LOC105174064	blue
LOC105180338	blue
LOC105159791	blue
LOC105164305	blue
LOC105163619	blue
LOC105157516	blue
LOC105155920	blue
LOC110011757	blue
LOC110013285	blue
LOC105162796	blue
LOC105171944	blue
LOC105168978	blue
LOC105168211	blue
LOC105173577	blue
LOC105178731	blue
LOC105157486	blue
LOC105162709	blue
LOC105173203	blue
LOC105170859	blue
LOC110012684	blue
LOC105167951	blue
LOC105159042	blue
LOC105172096	blue
LOC105164885	blue
LOC105179242	blue
LOC105165555	blue
LOC105180025	blue
LOC105171979	blue
LOC105177421	blue
LOC105163583	blue
LOC105173138	blue
LOC105180312	blue
LOC105175382	blue
LOC105159228	blue
LOC105165813	blue
LOC105163474	blue
LOC105177044	blue
LOC105172820	blue
LOC105175169	blue
LOC110011483	blue
LOC105173082	blue
LOC105160097	blue
LOC105173807	blue
LOC105177758	blue
LOC105176637	blue
LOC105178883	blue
LOC110011466	blue
LOC105157411	blue
LOC105168389	blue
LOC105171740	blue
LOC105175202	blue
LOC105163339	blue
LOC105172703	blue
LOC105167380	blue
LOC110013013	blue
LOC105161511	blue
LOC105179686	blue
LOC105162172	blue
LOC105177684	blue
LOC105180131	blue
LOC105162263	blue
LOC105155287	blue
LOC105163153	blue
LOC105180244	blue
LOC105180252	blue
LOC105170732	blue
LOC105171981	blue
LOC105179841	blue
LOC105158463	blue
LOC105179205	blue
LOC105175651	blue
LOC105159217	blue
LOC105156077	blue
LOC105168342	blue
LOC105176335	blue
LOC105160176	blue
LOC105163673	blue
LOC105155884	blue
LOC105166107	blue
LOC105173606	blue
LOC110012468	blue
LOC105157487	blue
LOC105156298	blue
LOC105162946	blue
LOC105157293	blue
LOC110011477	blue
LOC105159618	blue
LOC105170084	blue
LOC105162168	blue
LOC105163167	blue
LOC105158485	blue
LOC105156321	blue
LOC105159218	blue
LOC105169442	blue
LOC105168291	blue
LOC105160393	blue
LOC110012005	blue
LOC105157229	blue
LOC105171988	blue
LOC105170870	blue
LOC105168111	blue
LOC105155424	blue
LOC105180118	blue
LOC105155206	blue
LOC105172075	blue
LOC105180253	blue
LOC105178535	blue
LOC110011682	blue
LOC105168020	blue
LOC105156395	blue
LOC105165139	blue
LOC105155628	blue
LOC105172087	blue
LOC105175167	blue
LOC105156221	blue
LOC105162116	blue
LOC105158738	blue
LOC110011609	blue
LOC105160283	blue
LOC105177683	blue
LOC105168652	blue
LOC105162250	blue
LOC105158100	blue
LOC105161615	blue
LOC105177353	blue
LOC105176423	blue
LOC105164510	blue
LOC105175724	blue
LOC105171799	blue
LOC110012621	blue
LOC105168499	blue
LOC110011237	blue
LOC105158549	blue
LOC105165567	blue
LOC105170098	blue
LOC110012678	blue
LOC105171141	blue
LOC110011685	blue
LOC105156090	blue
LOC105172727	blue
LOC110011365	blue
LOC105180142	blue
LOC105175679	blue
LOC105172353	blue
LOC105160089	blue
LOC105165905	blue
LOC105166917	blue
LOC105164175	blue
LOC105178857	blue
LOC105180307	blue
LOC105172720	blue
LOC105179995	blue
LOC110012827	blue
LOC105179975	blue
LOC105167027	blue
LOC105157066	blue
LOC105157431	blue
LOC105178194	blue
LOC105165849	blue
LOC105169436	blue
LOC105173786	blue
LOC105175808	blue
LOC105175934	blue
LOC105161483	blue
LOC105172074	blue
LOC105176068	blue
LOC105165160	blue
LOC105177052	blue
LOC110011510	blue
LOC105176483	blue
LOC105157144	blue
LOC105158833	blue
LOC110011741	blue
LOC105174092	blue
LOC105165568	blue
LOC105170094	blue
LOC105172112	blue
LOC105180221	blue
LOC105155497	blue
LOC105176621	blue
LOC105159761	blue
LOC105175239	blue
LOC105162722	blue
LOC105164495	blue
LOC105158933	blue
LOC105175691	blue
LOC105180132	blue
LOC105172030	blue
LOC105170545	blue
LOC105172630	blue
LOC105159852	blue
LOC105165953	blue
LOC105168289	blue
LOC105177923	blue
LOC105171165	blue
LOC105164750	blue
LOC105159014	blue
LOC105157453	blue
LOC105179991	blue
LOC105158241	blue
LOC105162797	blue
LOC105161316	blue
LOC105168630	blue
LOC105167406	blue
LOC105169447	blue
LOC110012336	blue
LOC105180257	blue
LOC105167030	blue
LOC105171051	blue
LOC105161613	blue
LOC105158187	blue
LOC105178688	blue
LOC105158252	blue
LOC105167539	blue
LOC105159365	blue
LOC105167045	blue
LOC110011241	blue
LOC105177995	blue
LOC105155266	blue
LOC105180026	blue
LOC105178598	blue
LOC105173366	blue
LOC105168598	blue
LOC105171194	blue
LOC105179619	blue
LOC105162115	blue
LOC105176135	blue
LOC105168753	blue
LOC105164096	blue
LOC105163936	blue
LOC105166298	blue
LOC105157551	blue
LOC105171054	blue
LOC105179985	blue
LOC105159253	blue
LOC105162149	blue
LOC105157447	blue
LOC105162875	blue
LOC105161443	blue
LOC105157404	blue
LOC105173650	blue
LOC105160734	blue
LOC105178689	blue
LOC105158175	blue
LOC105179682	blue
LOC105179977	blue
LOC105169412	blue
LOC110011988	blue
LOC105164167	blue
LOC110011854	blue
LOC105177118	blue
LOC105165627	blue
LOC110013070	blue
LOC105161892	blue
LOC105168451	blue
LOC105166236	blue
LOC105174354	blue
LOC105166980	blue
LOC105158910	blue
LOC105172115	blue
LOC105157463	blue
LOC105163890	blue
LOC110012142	blue
LOC105163907	blue
LOC105174824	blue
LOC105180240	blue
LOC105163789	blue
LOC105173436	blue
LOC105165620	blue
LOC105180334	blue
LOC105158018	blue
LOC105157443	blue
LOC105159267	blue
LOC105162006	blue
LOC110013018	blue
LOC105158280	blue
LOC105164645	blue
LOC105160103	blue
LOC105180227	blue
LOC105176289	blue
LOC105156590	blue
LOC105171248	blue
LOC105165774	blue
LOC105177546	blue
LOC110012828	blue
LOC105159010	blue
LOC105176858	blue
LOC105171999	blue
LOC105178790	blue
LOC105174648	blue
LOC1100LOC11457	blue
LOC105166915	blue
LOC105160216	blue
LOC105157041	blue
LOC105178233	blue
LOC105157012	blue
LOC105160302	blue
LOC105161558	blue
LOC105176099	blue
LOC105163960	blue
LOC105170093	blue
LOC105179863	blue
LOC105162303	blue
LOC105157669	blue
LOC105175940	brown
LOC105168680	brown
LOC105164267	brown
LOC105164254	brown
LOC105180179	brown
LOC105170014	brown
LOC105173835	brown
LOC110011630	brown
LOC110012604	brown
LOC105164255	brown
LOC105176042	brown
LOC105168770	brown
LOC105179491	brown
LOC105162211	brown
LOC105161078	brown
LOC110012803	brown
LOC105159707	brown
LOC105159610	brown
LOC105163636	brown
LOC105156319	brown
LOC110011751	brown
LOC105159705	brown
LOC105165137	brown
LOC105171570	brown
LOC105155645	brown
LOC105179466	brown
LOC105165073	brown
LOC105172653	brown
LOC105166225	brown
LOC105162618	brown
LOC105163494	brown
LOC105176041	brown
LOC105177535	brown
LOC105159704	brown
LOC105167992	brown
LOC105177354	brown
LOC105174385	brown
LOC105158035	brown
LOC105173902	brown
LOC105156916	brown
LOC105175638	brown
LOC105158718	brown
LOC105163401	brown
LOC105173222	brown
LOC105162009	brown
LOC105167431	brown
LOC105176326	brown
LOC105163973	brown
LOC105177515	brown
LOC105155429	brown
LOC105173254	brown
LOC105156062	brown
LOC105167745	brown
LOC105155647	brown
LOC105160072	brown
LOC105172845	brown
LOC105171974	brown
LOC105177765	brown
LOC105159706	brown
LOC105160588	brown
LOC105173534	brown
LOC105178997	brown
LOC105166206	brown
LOC105157575	brown
LOC105178705	brown
LOC105180300	brown
LOC105159709	brown
LOC110011826	brown
LOC105158717	brown
LOC105179108	brown
LOC105157111	brown
LOC105179101	brown
LOC105168824	brown
LOC110012466	brown
LOC105169455	brown
LOC105173255	brown
LOC105162313	brown
LOC105175129	brown
LOC105165074	brown
LOC105174206	brown
LOC105167950	brown
LOC105167009	brown
LOC105161803	brown
LOC105170253	brown
LOC105159601	brown
LOC105171720	brown
LOC105162969	brown
LOC105175173	brown
LOC105175177	brown
LOC105176442	brown
LOC105162214	brown
LOC105166719	brown
LOC105179844	brown
LOC105165602	brown
LOC105178936	brown
LOC105163356	brown
LOC105170852	brown
LOC105179846	brown
LOC105167245	brown
LOC105178752	brown
LOC105168694	brown
LOC105171140	brown
LOC105158617	brown
LOC105163910	brown
LOC105162609	brown
LOC105159008	brown
LOC105178635	brown
LOC105159044	brown
LOC105161180	brown
LOC105164855	brown
LOC105157855	brown
LOC105179270	brown
LOC105171213	brown
LOC105178254	brown
LOC105171091	brown
LOC105162218	brown
LOC105164859	brown
LOC105174071	brown
LOC105178533	brown
LOC105169761	brown
LOC105175313	brown
LOC105155742	brown
LOC105165094	brown
LOC105158737	brown
LOC105156290	brown
LOC105174882	brown
LOC105174251	brown
LOC105173256	brown
LOC105176088	brown
LOC105178373	brown
LOC105156738	brown
LOC105167761	brown
LOC105159703	brown
LOC105178753	brown
LOC105167689	brown
LOC105164819	brown
LOC105174352	brown
LOC105172974	brown
LOC110011271	brown
LOC105169248	brown
LOC105175806	brown
LOC105160664	brown
LOC105170429	brown
LOC105174474	brown
LOC105157390	brown
LOC105175646	brown
LOC105162294	brown
LOC105160436	brown
LOC105174587	brown
LOC105165600	brown
LOC105169018	brown
LOC105162554	brown
LOC105168515	brown
LOC105156727	brown
LOC105168966	brown
LOC105176819	brown
LOC105158266	brown
LOC105177540	brown
LOC105169944	brown
LOC105161526	brown
LOC105158457	brown
LOC105156219	brown
LOC105166205	brown
LOC105168657	brown
LOC105164723	brown
LOC105161980	brown
LOC105166448	brown
LOC105168597	brown
LOC105176436	brown
LOC105166181	brown
LOC105164858	brown
LOC105169499	brown
LOC105155490	brown
LOC105176548	brown
LOC105155443	brown
LOC105170674	brown
LOC105160391	brown
LOC105170861	brown
LOC105156217	brown
LOC105179186	brown
LOC105160138	brown
LOC105167193	brown
LOC105164822	brown
LOC105156757	brown
LOC105162758	brown
LOC105155871	brown
LOC105164838	brown
LOC105177461	brown
LOC110011877	brown
LOC105160654	brown
LOC105168705	brown
LOC105161829	brown
LOC105155894	brown
LOC105173257	brown
LOC105155412	brown
LOC105159980	brown
LOC105162971	brown
LOC105172839	brown
LOC105173824	brown
LOC105172707	brown
LOC105174132	brown
LOC105164251	brown
LOC105161986	brown
LOC105174734	brown
LOC105156072	brown
LOC110012823	brown
LOC105159831	brown
LOC105175657	brown
LOC105171566	brown
LOC105162850	brown
LOC105166988	brown
LOC110013296	brown
LOC105173005	brown
LOC110012680	brown
LOC105176620	brown
LOC105155435	brown
LOC105174640	brown
LOC105164754	brown
LOC110012109	brown
LOC105174709	brown
LOC105165266	brown
LOC105176872	brown
LOC105171980	brown
LOC110013191	brown
LOC105163909	brown
LOC105178944	brown
LOC105159280	brown
LOC105155510	brown
LOC105175128	brown
LOC105176751	brown
LOC105158139	brown
LOC110012728	brown
LOC110011750	brown
LOC105174209	brown
LOC105174518	brown
LOC110011856	brown
LOC105173120	brown
LOC105175081	brown
LOC105163979	brown
LOC105171386	brown
LOC105165572	brown
LOC105161273	brown
LOC105176861	brown
LOC105179926	brown
LOC105168050	brown
LOC105174205	brown
LOC105161433	brown
LOC105176016	brown
LOC105160271	brown
LOC105165864	brown
LOC105158339	brown
LOC105160341	brown
LOC110011853	brown
LOC105159224	brown
LOC105165445	brown
LOC105163368	brown
LOC110011739	brown
LOC105162958	brown
LOC105172736	brown
LOC105167568	brown
LOC105172223	brown
LOC105174213	brown
LOC105155760	brown
LOC105179822	brown
LOC105164471	brown
LOC105175176	brown
LOC105173789	brown
LOC105177922	brown
LOC105165219	brown
LOC105158922	brown
LOC105159463	brown
LOC105175951	brown
LOC105172191	brown
LOC110012443	brown
LOC105173571	brown
LOC105175138	brown
LOC105164086	brown
LOC105171160	brown
LOC105157857	brown
LOC105174129	brown
LOC105165782	brown
LOC105177393	brown
LOC105173513	brown
LOC105161796	brown
LOC105163399	brown
LOC105164587	brown
LOC105177959	brown
LOC105158800	brown
LOC105159199	brown
LOC105174232	brown
LOC105177570	brown
LOC105162038	brown
LOC105168822	brown
LOC105158347	brown
LOC105169793	brown
LOC105179122	brown
LOC110013162	brown
LOC105177951	brown
LOC105171153	brown
LOC110012469	brown
LOC105172276	brown
LOC110011321	brown
LOC105165179	brown
LOC105165764	brown
LOC110012736	brown
LOC105165838	brown
LOC105169096	brown
LOC105155442	brown
LOC105163719	brown
LOC105159772	brown
LOC105157468	brown
LOC105167486	brown
LOC105172143	brown
LOC105165048	brown
LOC105160165	brown
LOC105165342	brown
LOC110012405	brown
LOC105160383	brown
LOC105159861	brown
LOC105155204	brown
LOC105164839	brown
LOC105159860	brown
LOC105165085	brown
LOC110011621	brown
LOC105175955	brown
LOC110012001	brown
LOC110012323	brown
LOC105166304	brown
LOC105164032	brown
LOC105175476	brown
LOC105158126	brown
LOC105156206	brown
LOC105158243	brown
LOC105169443	brown
LOC105161254	brown
LOC105175781	brown
LOC105155436	brown
LOC105156220	brown
LOC105170704	brown
LOC105177701	brown
LOC105170164	brown
LOC105157435	brown
LOC105175714	brown
LOC105170840	brown
LOC105177352	brown
LOC105165349	brown
LOC105172161	brown
LOC105168819	brown
LOC105161517	brown
LOC105167312	brown
LOC105171930	brown
LOC105176162	brown
LOC110011973	brown
LOC105164033	brown
LOC105160686	brown
LOC105170548	brown
LOC105167742	brown
LOC105177277	brown
LOC105174273	brown
LOC105167998	brown
LOC105156613	brown
LOC105173670	brown
LOC105168623	brown
LOC110011758	brown
LOC105171713	brown
LOC105176284	brown
LOC105177670	brown
LOC105174379	brown
LOC105164048	brown
LOC105174203	brown
LOC105166214	brown
LOC105171904	brown
LOC105164641	brown
LOC105174480	brown
LOC105167767	brown
LOC105155447	brown
LOC105164258	brown
LOC105165579	brown
LOC105164678	brown
LOC105156719	brown
LOC105168826	brown
LOC105178363	brown
LOC105161431	brown
LOC105160179	brown
LOC105169832	brown
LOC105168452	brown
LOC105175652	brown
LOC105175637	brown
LOC105172761	brown
LOC105158708	brown
LOC105155880	brown
LOC105161745	brown
LOC105169521	brown
LOC105175010	brown
LOC105177085	brown
LOC105177788	brown
LOC105157424	brown
LOC105156271	brown
LOC105175474	brown
LOC105174690	brown
LOC110012838	brown
LOC105163706	brown
LOC105162240	brown
LOC105176753	brown
LOC105174306	green
LOC105180339	green
LOC105158234	green
LOC105169656	green
LOC105163685	green
LOC105156823	green
LOC110011713	green
LOC105162404	green
LOC105162270	green
LOC105175146	green
LOC105164221	green
LOC105180216	green
LOC105156343	green
LOC105180276	green
LOC105180222	green
LOC105168610	green
LOC105162004	green
LOC105171057	green
LOC105167130	green
LOC105158825	green
LOC105167052	green
LOC105178378	green
LOC105156591	green
LOC105173131	green
LOC105172718	green
LOC105158235	green
LOC105177486	green
LOC105171625	green
LOC105166195	green
LOC105166481	green
LOC105162698	green
LOC105178566	green
LOC105176065	green
LOC105169540	green
LOC105170441	green
LOC105168603	green
LOC105173122	green
LOC105164434	green
LOC105169880	green
LOC105158872	green
LOC105158508	green
LOC110012606	green
LOC105166244	green
LOC105158521	green
LOC105168575	green
LOC105174776	green
LOC105157480	green
LOC105179047	green
LOC105167147	green
LOC105178755	green
LOC105158110	green
LOC110012619	green
LOC105163772	green
LOC105176370	green
LOC105164431	green
LOC105164736	green
LOC105159975	green
LOC105168590	green
LOC105171500	green
LOC105178471	green
LOC105156615	green
LOC105171753	green
LOC105176249	green
LOC105168277	green
LOC105168443	green
LOC105177047	green
LOC105175885	green
LOC105176857	green
LOC105159687	green
LOC105165076	green
LOC105156411	green
LOC105170453	green
LOC105161471	green
LOC105157256	green
LOC105167738	green
LOC105178686	green
LOC105171742	green
LOC110012685	green
LOC105172631	green
LOC105167705	green
LOC105179267	green
LOC105164411	green
LOC105173769	green
LOC110011720	green
LOC105159579	green
LOC105167560	green
LOC105167066	green
LOC105163072	green
LOC105168054	green
LOC105170847	green
LOC105169330	green
LOC105159464	green
LOC105167197	green
LOC105156010	green
LOC105155943	green
LOC105178611	green
LOC105168140	green
LOC105176590	green
LOC105176350	green
LOC105159170	green
LOC105180359	green
LOC105167504	green
LOC105174786	green
LOC105159434	green
LOC105180301	green
LOC105160992	green
LOC105178448	green
LOC105169510	green
LOC105173514	green
LOC105177770	green
LOC105171282	green
LOC105159758	green
LOC105173365	green
LOC105164169	green
LOC105158562	green
LOC105164731	green
LOC105158154	green
LOC105156276	green
LOC105157811	green
LOC105156055	green
LOC105161815	green
LOC105178826	green
LOC105179484	green
LOC105179054	green
LOC105167415	green
LOC105172601	green
LOC105173413	green
LOC105168243	green
LOC105160069	green
LOC105177571	green
LOC105171084	green
LOC105161551	green
LOC110013166	green
LOC105163164	green
LOC105165121	green
LOC105161020	green
LOC105161548	green
LOC105172946	green
LOC105160639	green
LOC105170886	green
LOC105170205	green
LOC105178350	green
LOC105171314	green
LOC105167379	green
LOC105173689	green
LOC105175360	green
LOC105172673	green
LOC105169887	green
LOC105161777	green
LOC110012002	green
LOC105157308	green
LOC105157393	green
LOC105176828	green
LOC105174630	green
LOC105174893	green
LOC105178224	green
LOC105174349	green
LOC105160953	green
LOC105156771	green
LOC105160658	green
LOC105172494	green
LOC105158893	green
LOC105170263	green
LOC105178458	green
LOC105178300	green
LOC105179115	green
LOC105177566	green
LOC105175694	green
LOC105161349	green
LOC105168155	green
LOC105158090	green
LOC105161257	green
LOC105155499	green
LOC105178077	green
LOC105177293	green
LOC105178969	green
LOC105176865	green
LOC105167762	green
LOC105160853	green
LOC105176501	green
LOC105177037	green
LOC105160845	green
LOC105165956	green
LOC105159659	green
LOC105165407	green
LOC110012579	green
LOC105172401	green
LOC105163591	green
LOC105174133	green
LOC105173142	green
LOC105162582	green
LOC105174039	green
LOC105156578	green
LOC105161297	green
LOC105172926	green
LOC105173791	green
LOC105155867	green
LOC105177459	green
LOC105165770	green
LOC105173390	grey
LOC110011534	grey
LOC110012303	grey
LOC110011999	grey
LOC105155292	grey
LOC11452462	grey
LOC105155683	grey
LOC110012666	grey
LOC110011871	grey
LOC105162170	grey
LOC110011860	grey
LOC105168114	grey
LOC105176648	grey
LOC110011770	grey
LOC11452446	grey
LOC110011480	grey
LOC110012825	grey
LOC110012023	grey
LOC11452421	grey
LOC105160053	grey
LOC105179842	grey
LOC110012315	grey
LOC105178341	grey
LOC105180342	grey
LOC105169331	grey
LOC105155286	grey
LOC110012175	grey
LOC110011495	grey
LOC110013074	grey
LOC105164234	grey
LOC105170215	grey
LOC105173415	grey
LOC105162308	grey
LOC105176631	grey
LOC110013009	grey
LOC105155856	grey
LOC105180041	grey
LOC110011362	grey
LOC105167114	grey
LOC105171303	grey
LOC105158917	grey
LOC105167766	grey
LOC110011875	grey
LOC105169762	grey
LOC105155340	grey
LOC105159037	grey
LOC105177355	grey
LOC110012114	grey
LOC110011991	grey
LOC105155570	grey
LOC110012360	grey
LOC105159264	grey
LOC105160047	grey
LOC105161486	grey
LOC110012170	grey
LOC105173551	grey
LOC105160381	grey
LOC105167791	grey
LOC110011289	grey
LOC110011731	grey
LOC105177046	grey
LOC105163437	grey
LOC105168039	grey
LOC105178600	grey
LOC105179448	grey
LOC105164439	grey
LOC105162048	grey
LOC110011311	grey
LOC105170268	grey
LOC110011608	grey
LOC105172104	grey
LOC105172828	grey
LOC105173272	grey
LOC105158220	grey
LOC105165491	grey
LOC110012339	grey
LOC105174351	grey
LOC105170063	grey
LOC110012161	grey
LOC105178018	grey
LOC105167064	grey
LOC105167218	grey
LOC105172704	grey
LOC110011985	grey
LOC105156787	grey
LOC105168188	grey
LOC105160296	grey
LOC105166188	grey
LOC110012936	grey
LOC105167215	grey
LOC105167171	grey
LOC105157146	grey
LOC105167454	grey
LOC105156775	grey
LOC105158193	grey
LOC105165101	grey
LOC105157475	grey
LOC110011963	grey
LOC105177656	grey
LOC105179251	grey
LOC110012503	grey
LOC105155934	grey
LOC105172869	grey
LOC105161222	grey
LOC105178985	grey
LOC105156504	grey
LOC105178366	grey
LOC105160064	grey
LOC105180369	grey
LOC105162952	grey
LOC105175350	grey
LOC11452433	grey
LOC105173198	grey
LOC110011420	grey
LOC105157079	grey
LOC105166002	grey
LOC110012962	grey
LOC110012374	grey
LOC105157046	grey
LOC110012465	grey
LOC105172035	grey
LOC105165273	grey
LOC105171266	grey
LOC105166545	grey
LOC105174720	grey
LOC105164159	grey
LOC105158274	grey
LOC105170326	grey
LOC105155565	grey
LOC105160741	grey
LOC105176593	grey
LOC110012296	grey
LOC105158528	grey
LOC105156735	grey
LOC105156660	grey
LOC105179272	grey
LOC105165233	grey
LOC110011978	grey
LOC110011419	grey
LOC105173373	grey
LOC105163397	grey
LOC110013304	grey
LOC110012266	grey
LOC105171718	grey
LOC105173558	grey
LOC105177753	grey
LOC105168577	grey
LOC105162610	grey
LOC105172786	grey
LOC110013056	grey
LOC105168814	grey
LOC110011863	grey
LOC105176902	grey
LOC105175228	grey
LOC105157617	grey
LOC110012343	grey
LOC110011606	grey
LOC105179077	grey
LOC105167463	grey
LOC110012512	grey
LOC105169133	grey
LOC105155182	grey
LOC110013280	grey
LOC105168820	grey
LOC105156747	grey
LOC105165513	grey
LOC105171203	grey
LOC105169829	grey
LOC105170230	grey
LOC105179767	grey
LOC110011415	grey
LOC105168119	grey
LOC11452479	grey
LOC105166246	grey
LOC110012461	grey
LOC105161590	grey
LOC105176785	grey
LOC105173882	grey
LOC105163446	grey
LOC105173059	grey
LOC105175049	grey
LOC105170355	grey
LOC105179432	grey
LOC105169573	grey
LOC105160022	grey
LOC11452441	grey
LOC105178809	grey
LOC110012586	grey
LOC105178251	grey
LOC105158117	grey
LOC105158340	grey
LOC105178992	grey
LOC105155308	grey
LOC105175957	grey
LOC105155577	grey
LOC110012198	grey
LOC105161260	grey
LOC105168655	grey
LOC105170003	grey
LOC105169787	grey
LOC105157792	grey
LOC105174626	grey
LOC105171053	grey
LOC105158245	grey
LOC105164396	grey
LOC11452389	grey
LOC105164452	grey
LOC105174656	grey
LOC105178737	grey
LOC105166435	grey
LOC105166308	grey
LOC11452438	grey
LOC105155279	grey
LOC105175979	grey
LOC105173920	grey
LOC105179545	grey
LOC105155448	grey
LOC105180112	grey
LOC105169954	grey
LOC105179916	grey
LOC11452417	grey
LOC105172817	grey
LOC105160975	grey
LOC105155550	grey
LOC105164285	grey
LOC11452481	grey
LOC105161236	grey
LOC105172132	grey
LOC105161995	grey
LOC105167668	grey
LOC105167583	grey
LOC105178844	grey
LOC105166295	grey
LOC105159623	grey
LOC105171093	grey
LOC105164800	grey
LOC105161293	grey
LOC105174350	grey
LOC105179877	grey
LOC105174987	grey
LOC105179978	grey
LOC105179753	grey
LOC110013008	grey
LOC105160073	grey
LOC105159395	grey
LOC105165875	grey
LOC105173367	grey
LOC105174909	grey
LOC105179800	grey
LOC105164584	grey
LOC105160701	grey
LOC110012794	grey
LOC105180230	grey
LOC105172320	grey
LOC11452482	grey
LOC105161250	grey
LOC105175079	grey
LOC105179300	grey
LOC105170776	grey
LOC105171885	grey
LOC105174361	grey
LOC105177677	grey
LOC105178415	grey
LOC105161784	grey
LOC105179449	grey
LOC105160735	grey
LOC110012319	grey
LOC110012809	grey
LOC110013174	grey
LOC105176627	grey
LOC1100LOC11456	grey
LOC105168107	grey
LOC105167875	grey
LOC105167526	grey
LOC105169389	grey
LOC105158527	grey
LOC105173192	grey
LOC105160902	grey
LOC105167787	grey
LOC105164302	grey
LOC105173620	grey
LOC110012940	grey
LOC105167271	grey
LOC105167828	grey
LOC105175958	grey
LOC105177100	grey
LOC105158446	grey
LOC105160718	grey
LOC105179001	grey
LOC105160076	grey
LOC105170697	grey
LOC105168740	grey
LOC105179843	grey
LOC105172798	grey
LOC105162922	grey
LOC105180337	grey
LOC105173877	grey
LOC105175848	grey
LOC105165731	grey
LOC105157067	grey
LOC110011475	grey
LOC105157416	grey
LOC110011873	grey
LOC105160450	grey
LOC110011914	grey
LOC105165809	grey
LOC105180107	grey
LOC105174283	grey
LOC11452448	grey
LOC105179266	grey
LOC105159856	grey
LOC110012203	grey
LOC105170219	grey
LOC105158338	grey
LOC105176575	grey
LOC105171220	grey
LOC105161277	grey
LOC105172973	grey
LOC110012457	grey
LOC105168626	grey
LOC105157398	grey
LOC105158867	grey
LOC105173787	grey
LOC105169647	grey
LOC105175696	grey
LOC105161908	grey
LOC110012616	grey
LOC105166905	grey
LOC105161750	grey
LOC105163352	grey
LOC105176721	grey
LOC105178537	grey
LOC105161831	grey
LOC105178845	grey
LOC105163819	grey
LOC105163421	grey
LOC105155288	grey
LOC105169899	grey
LOC105179811	grey
LOC105155191	grey
LOC105163989	grey
LOC105167733	grey
LOC105163361	grey
LOC105173842	grey
LOC105160541	grey
LOC105178780	grey
LOC105179827	grey
LOC105179069	grey
LOC105168676	grey
LOC105179429	grey
LOC110012700	grey
LOC105166557	grey
LOC105168583	grey
LOC105162058	grey
LOC105180061	grey
LOC105179830	grey
LOC105168423	grey
LOC105178164	grey
LOC105166907	grey
LOC105167543	grey
LOC105165279	grey
LOC105173357	grey
LOC105159436	grey
LOC110012602	grey
LOC105155197	grey
LOC105156729	grey
LOC105176630	grey
LOC110012286	grey
LOC110011502	grey
LOC105160055	grey
LOC105174486	grey
LOC105162545	grey
LOC105160051	grey
LOC105161206	grey
LOC105164919	grey
LOC105170132	grey
LOC105169388	grey
LOC105168153	grey
LOC105157053	grey
LOC105179747	grey
LOC105166309	grey
LOC105165832	grey
LOC105159851	grey
LOC105162157	grey
LOC105174072	grey
LOC105180297	grey
LOC110011709	grey
LOC105169419	grey
LOC105179237	magenta
LOC105172447	magenta
LOC105178881	magenta
LOC105166654	magenta
LOC105171577	magenta
LOC105174717	magenta
LOC105165570	magenta
LOC105170552	magenta
LOC105173966	magenta
LOC110012421	magenta
LOC105171260	magenta
LOC105162661	magenta
LOC105171264	magenta
LOC105163966	magenta
LOC105180106	magenta
LOC105171259	magenta
LOC105169764	magenta
LOC105160635	magenta
LOC105168731	magenta
LOC105168663	magenta
LOC105160848	magenta
LOC105156768	magenta
LOC105172670	magenta
LOC105171263	magenta
LOC105157558	magenta
LOC105160409	magenta
LOC105157916	magenta
LOC105161792	magenta
LOC105165569	magenta
LOC105165937	magenta
LOC105167747	magenta
LOC105162823	magenta
LOC105178950	magenta
LOC105161255	magenta
LOC105163161	magenta
LOC105171488	magenta
LOC105171483	magenta
LOC105166864	magenta
LOC105179375	magenta
LOC105165523	magenta
LOC105179596	magenta
LOC105162021	magenta
LOC105165424	magenta
LOC105160059	magenta
LOC105159205	magenta
LOC105162118	magenta
LOC105178599	magenta
LOC105163730	magenta
LOC105165501	magenta
LOC105168587	magenta
LOC105162296	magenta
LOC105176883	magenta
LOC105170498	magenta
LOC105174990	magenta
LOC105162957	magenta
LOC11452483	magenta
LOC105164397	magenta
LOC105173045	magenta
LOC105161278	magenta
LOC105179326	magenta
LOC105171122	magenta
LOC105175434	magenta
LOC105174180	magenta
LOC105159718	magenta
LOC105174116	magenta
LOC105179819	magenta
LOC105160066	magenta
LOC105169362	magenta
LOC105177622	magenta
LOC105160576	magenta
LOC105171261	magenta
LOC105165220	magenta
LOC105166139	magenta
LOC105171576	magenta
LOC105155980	magenta
LOC105169373	magenta
LOC105168585	magenta
LOC105163236	magenta
LOC105171669	magenta
LOC105172093	pink
LOC105156331	pink
LOC105170225	pink
LOC105155330	pink
LOC105169213	pink
LOC105175938	pink
LOC105165303	pink
LOC105173908	pink
LOC105161618	pink
LOC105170890	pink
LOC105175396	pink
LOC105164381	pink
LOC105169996	pink
LOC105175371	pink
LOC105169546	pink
LOC105174091	pink
LOC105171717	pink
LOC110011442	pink
LOC110012104	pink
LOC105170383	pink
LOC110013072	pink
LOC105166929	pink
LOC105177152	pink
LOC105164850	pink
LOC105171791	pink
LOC105172721	pink
LOC105174804	pink
LOC105171647	pink
LOC105165515	pink
LOC105174107	pink
LOC105159364	pink
LOC105174572	pink
LOC105173765	pink
LOC105165030	pink
LOC105176714	pink
LOC105173709	pink
LOC105172222	pink
LOC105176510	pink
LOC105159821	pink
LOC105174719	pink
LOC105162216	pink
LOC105161716	pink
LOC105167958	pink
LOC105178483	pink
LOC105175734	pink
LOC105166001	pink
LOC105171701	pink
LOC105171803	pink
LOC105155359	pink
LOC105166401	pink
LOC105157942	pink
LOC105171725	pink
LOC105164148	pink
LOC105165442	pink
LOC105164247	pink
LOC105171727	pink
LOC105160540	pink
LOC105163587	pink
LOC105171789	pink
LOC110011390	pink
LOC105167956	pink
LOC105172209	pink
LOC105160867	pink
LOC105172211	pink
LOC105169420	pink
LOC105166954	pink
LOC105169990	pink
LOC105168645	pink
LOC105160105	pink
LOC105178589	pink
LOC105172208	pink
LOC105171802	pink
LOC105170694	pink
LOC105156357	pink
LOC105175719	pink
LOC105178643	pink
LOC105155569	pink
LOC105162906	pink
LOC105158629	pink
LOC105172671	pink
LOC105174969	pink
LOC105160382	pink
LOC110013062	pink
LOC105175729	pink
LOC105171724	pink
LOC105166226	pink
LOC105155702	pink
LOC105179256	pink
LOC105172210	pink
LOC105168467	pink
LOC105169833	pink
LOC105161291	pink
LOC105168955	pink
LOC105171906	pink
LOC110012933	pink
LOC105159189	pink
LOC105161645	pink
LOC105164837	pink
LOC105160523	pink
LOC105161603	pink
LOC105158699	pink
LOC105178945	pink
LOC105163939	pink
LOC105165518	pink
LOC105169444	pink
LOC105163594	pink
LOC105171804	pink
LOC105166530	pink
LOC105156769	pink
LOC105163106	pink
LOC105174965	pink
LOC105170378	pink
LOC105164321	purple
LOC110012858	purple
LOC110012178	purple
LOC105169918	purple
LOC105164320	purple
LOC105164325	purple
LOC105179601	purple
LOC105164322	purple
LOC105164323	purple
LOC105167395	purple
LOC105170465	purple
LOC105175560	purple
LOC105165310	purple
LOC105160772	purple
LOC105174292	purple
LOC105173783	purple
LOC105163916	purple
LOC105162220	purple
LOC105159423	purple
LOC105180368	purple
LOC105176852	purple
LOC105179520	purple
LOC105167460	purple
LOC105175275	purple
LOC105156432	purple
LOC105178491	purple
LOC105161370	purple
LOC105156533	purple
LOC105159495	purple
LOC105161318	purple
LOC105171249	purple
LOC105179420	purple
LOC105157973	purple
LOC105157454	purple
LOC105175137	purple
LOC105168878	purple
LOC105172876	purple
LOC105177002	purple
LOC110011612	purple
LOC105165516	purple
LOC105163633	purple
LOC105178377	purple
LOC105178463	purple
LOC110011721	purple
LOC105171621	purple
LOC105171821	purple
LOC105160726	purple
LOC105174842	red
LOC105166316	red
LOC105166085	red
LOC110012340	red
LOC105170766	red
LOC105167363	red
LOC105171221	red
LOC110012508	red
LOC105176879	red
LOC105171956	red
LOC105176205	red
LOC105155533	red
LOC105156287	red
LOC105179944	red
LOC105173883	red
LOC105156754	red
LOC105164860	red
LOC105156323	red
LOC105171073	red
LOC105156991	red
LOC105177049	red
LOC105161932	red
LOC105164468	red
LOC105160984	red
LOC105170622	red
LOC110012676	red
LOC105165978	red
LOC105176419	red
LOC105160163	red
LOC105167080	red
LOC105166854	red
LOC105155666	red
LOC105162005	red
LOC105162450	red
LOC105160214	red
LOC105159548	red
LOC105158587	red
LOC105155524	red
LOC105173948	red
LOC105160596	red
LOC105162023	red
LOC105178505	red
LOC105162057	red
LOC105169987	red
LOC105166923	red
LOC105157047	red
LOC105178623	red
LOC105162794	red
LOC105171739	red
LOC105161272	red
LOC105160267	red
LOC105170878	red
LOC105167394	red
LOC105173057	red
LOC105179145	red
LOC105160106	red
LOC105160938	red
LOC105157315	red
LOC105161848	red
LOC105174111	red
LOC105176605	red
LOC105172838	red
LOC105178649	red
LOC105165563	red
LOC105171844	red
LOC105158493	red
LOC105174745	red
LOC105174447	red
LOC105167327	red
LOC105155740	red
LOC105161715	red
LOC105165356	red
LOC105160954	red
LOC105157672	red
LOC105167795	red
LOC105167444	red
LOC105171151	red
LOC105178319	red
LOC105177500	red
LOC105167160	red
LOC105179501	red
LOC105161619	red
LOC110011868	red
LOC105178276	red
LOC105171845	red
LOC105177248	red
LOC105177039	red
LOC105158979	red
LOC105155832	red
LOC105160820	red
LOC105158156	red
LOC105170419	red
LOC105179556	red
LOC105161512	red
LOC105164293	red
LOC105158961	red
LOC105172809	red
LOC105157698	red
LOC105174465	red
LOC110012483	red
LOC105159107	red
LOC105156742	red
LOC105179155	red
LOC105172754	red
LOC105170065	red
LOC110012735	red
LOC105168562	red
LOC105166823	red
LOC105163496	red
LOC110012474	red
LOC105170256	red
LOC105173458	red
LOC105173096	red
LOC105173949	red
LOC105162056	red
LOC110012311	red
LOC105175232	red
LOC105178342	red
LOC105161024	red
LOC105166128	red
LOC105160813	red
LOC105173739	red
LOC105160591	red
LOC105164820	red
LOC105160815	red
LOC105165067	red
LOC105170822	red
LOC105170826	red
LOC110011746	red
LOC105167546	red
LOC105176188	red
LOC105168823	red
LOC105160982	red
LOC105165460	red
LOC105164981	red
LOC105159829	red
LOC105173112	red
LOC105174540	red
LOC105176877	red
LOC105171059	red
LOC105169941	red
LOC105179262	red
LOC105160477	red
LOC105161870	red
LOC105174757	red
LOC105169338	red
LOC105161833	red
LOC105170400	red
LOC105178507	red
LOC105156884	red
LOC105170851	red
LOC105170089	red
LOC105178053	red
LOC105157740	red
LOC105165196	red
[truncated: 1,002 more rows]

## Sheet: Table S2
Table S2. RPKM gene expression data for 30 samples in sesame.
Gene_ID	Description	ST_0h_1	ST_0h_2	ST_0h_3	SS_0h_1	SS_0h_2	SS_0h_3	ST_2h_1	ST_2h_2	ST_2h_3	SS_2h_1	SS_2h_2	SS_2h_3	ST_6h_1	ST_6h_2	ST_6h_3	SS_6h_1	SS_6h_2	SS_6h_3	ST_12h_1	ST_12h_2	ST_12h_3	SS_12h_1	SS_12h_2	SS_12h_3	ST_24h_1	ST_24h_2	ST_24h_3	SS_24h_1	SS_24h_2	SS_24h_3
LOC105155173	putative L-ascorbate peroxidase 6	45.2014	45.7258	46.3068	43.6846	39.0529	42.1969	23.0776	19.3568	36.2629	21.7134	27.2978	17.0805	21.5713	19.3569	22.776	25.8532	26.0093	22.2319	35.1001	28.193	33.9874	33.7126	31.4759	28.201	37.7109	33.3061	37.0344	37.2127	37.9057	38.3021
LOC105155174	UPF0481 protein At3g47200-like	54.6934	53.7631	52.0706	47.0279	50.3177	55.3932	52.6152	43.6934	46.1793	51.6201	43.427	46.7937	51.4507	49.4338	39.6792	53.1872	48.8309	44.4804	66.1842	67.7309	78.7731	72.1295	74.2542	71.1403	46.7875	42.2652	50.4339	54.0664	55.669	53.0476
LOC105155176	--	0	0	0	0	0	0	0.0202703	0	0	0.0875833	0	0.0269961	0	0	0	0.0178506	0	0	0	0	0	0	0	0	0.0282001	0	0.0151936	0	0.0460191	0.0184055
LOC105155177	15.7 kDa heat shock protein	91.3147	96.8618	45.5812	57.049	60.4439	31.822	95.6142	165.179	167.272	76.7148	56.0758	62.2538	91.8386	79.6087	230.528	112.725	75.6704	117.847	105.048	103.433	96.4911	83.2221	83.9019	80.2722	179.561	267.322	119.429	195.578	187.73	223.513
LOC105155178	probable LRR receptor-like serine/threonine-protein kinase At1g56140	0	0.0492174	0.0234554	0.0851897	0.0892239	0.0744594	0.243674	0.0247348	0.0780639	0.0619329	0.0851741	0.0381795	0.0339124	0.0627902	0.0542726	0.151472	0.0912443	0.33267	0	0.0234763	0.011643	0.132521	0.0535257	0.0100705	0	0.0108317	0.0107439	0.0878448	0.130166	0.0911058
LOC105155179	serine/threonine-protein kinase/endoribonuclease IRE1a-like	0.135767	0.113619	0.0812207	0.393323	0.343291	0.478838	0.628704	0.142752	0.0901058	0.178716	0.126402	0.165259	0.104383	0.0579808	1.03363	0.101989	0.300912	0.199673	0.24055	0.162586	0.268779	0.211795	0.222417	0.116239	1.54215	0.450093	0.235623	0.139419	0.275449	0.10516
LOC105155180	protein SPEAR3-like	2.0853	0.046413	0.0442378	0.183624	5.10448	0.802476	0.054068	0.0466508	0.0490771	0.0778718	0.0458976	3.67241	0	0.14211	0	0	0.0491686	0.0501942	0	0.0442772	0.0439181	0	0.121142	0.11396	0.0376098	1.10317	0.202634	2.1124	0.0818326	0.147282
LOC105155181	mediator-associated protein 2	20.2861	21.5777	20.9064	25.5752	23.438	20.8121	38.8475	29.2613	30.8774	42.5985	38.8847	48.521	27.0323	34.2169	27.8252	27.4413	20.5446	31.0499	21.2371	32.2807	28.18	27.997	26.3756	25.7241	25.6857	28.8853	17.6734	28.0887	27.7867	28.1529
LOC105155182	--	2.95232	0.115814	1.6558	3.09283	0.653191	0.600726	4.27234	1.74612	0.0408208	0.582941	2.82503	3.98295	3.40479	0.315206	0.0425699	0.55445	7.23874	10.1035	0.0817324	0.0736567	2.84931	0.639667	0.873269	0.252768	3.72263	3.29649	3.91023	1.55032	13.9875	0.530852
LOC105155183	protein IQ-DOMAIN 1-like	0.68114	0.343071	1.10674	0.730851	0.574096	0.410654	0.307427	0.583557	0.641813	0.243525	0.26097	0.143301	0.460652	0.215473	0.611113	0.433165	0.419354	0.342481	0.474912	0.35246	0.898974	0.2405	0.459202	0.172791	0.363539	0.232316	0.645211	0.0706527	0.209383	0.195402
LOC105155184	soluble starch synthase 1	0.428615	0.105499	0.276525	0.104346	0.191254	0.27361	0.307248	0.397648	0.167332	0.243383	0.0782454	1.63677	4.33729	0.269185	0.988844	0.162342	0.586753	0.228187	0.362956	7.24637	0.32444	0.262211	0.390094	0.388553	0.256466	0.325053	0.115149	1.95359	0.232512	0.111593
LOC105155185	tetrapyrrole-binding protein	95.7067	81.6436	104.27	130.895	99.8551	127.84	94.8615	23.703	75.3475	81.9892	65.3305	83.8724	36.8386	31.8884	14.3164	23.7556	40.5849	13.7645	14.3743	24.3244	34.4385	32.8679	30.7757	23.5511	66.5376	67.5628	83.2578	57.8929	42.5919	40.0281
LOC105155186	--	0	0	0	0	0	0	0	0	0	0	0	0	0	0	0	0	0	0	0	0	0	0	0	0	0	0	0	0	0	0
LOC105155187	pentatricopeptide repeat-containing protein At1g63330-like	0	0	0	0	0	0	0	0	0	0	0	0	0	0	0	0	0	0	0	0	0	0	0	0	0	0	0	0	0.0246841	0
LOC105155188	uncharacterized protein At1g04910-like	0.142976	1.36479	0.997892	0.258881	0.384116	0.210111	0.174234	0.281873	0.0988443	0.360729	0.0554643	0.130526	0.46375	0.362542	0.020616	0.210973	0.336697	0.586346	0.0791635	0.0713416	0.0530722	0.108423	0.260253	0.0765073	0.0757484	0.0987487	0.261195	0.11679	0.164816	0.652597
LOC105155189	--	12.2808	9.43557	19.7615	8.14079	3.46077	11.363	11.083	11.906	9.43117	5.59205	8.06193	6.49405	33.0066	34.0647	8.35137	7.54469	11.8855	4.12909	29.6833	20.3315	39.9185	6.54673	14.6214	5.95517	16.2935	5.79924	18.8143	4.4546	8.67678	5.41237
LOC105155190	--	13.2236	12.3865	10.5995	6.52802	6.00983	9.14485	13.3762	22.1737	16.7304	11.6046	10.0137	6.94344	25.9156	23.6228	18.7434	15.5823	21.4548	11.4401	30.0525	17.8542	19.3348	16.6289	12.5858	14.7996	18.9021	18.6244	22.1049	13.071	16.4192	13.102
LOC105155191	UDP-glycosyltransferase TURAN-like	0.248768	0.371762	0.301188	0.14708	0.22465	0.208901	3.87604	0.878117	0.11793	0.265091	0.11029	1.24007	0.358618	0.113828	0.327956	1.58273	0.649826	0.180922	0.393539	1.45408	0.721145	0.492796	0.307271	0.334694	0.933873	0.0818169	0.162307	0.862591	4.94879	0.176956
LOC105155192	--	0	0	0	0	0	0	0	0	0	0	0	0	0	0	0	0	0	0	0	0	0	0	0	0	0	0	0	0	0	0
LOC105155193	--	0	0	0	0	0	0	0	0	0	0	0	0	0	0	0	0	0	0	0	0	0	0	0	0	0	0	0	0	0	0
LOC105155194	uncharacterized LOC105155194	29.4124	24.337	25.3598	19.3941	21.5644	22.6744	24.4582	28.2006	22.5339	23.0609	18.8917	22.1559	33.48	31.338	19.1194	18.3045	20.4385	12.1371	20.7569	28.871	33.1709	28.7292	24.2457	27.8137	40.9235	48.8428	37.9316	27.6829	28.347	20.0073
LOC105155195	DNA mismatch repair protein MSH1	1.95119	2.87613	4.08989	3.64765	2.41077	4.19078	2.53989	3.05406	2.86954	1.7123	3.00475	1.85325	3.68647	5.06598	1.38115	2.2129	3.61204	2.13216	5.67181	4.49183	6.12343	4.28523	5.14588	3.28415	3.1764	1.36804	3.56453	2.21481	2.53551	1.61927
LOC105155196	--	0.485556	0.23088	2.20059	0.411044	0.33484	0.399189	0.376543	0.3713	0.195306	0.309896	0.0913263	0.286561	0.339378	0.424151	0.305512	0.378964	0.39134	0.44944	0.488808	0.616715	0.34955	0.306047	0.522267	12.7361	8.71832	0.447143	0.322559	0.329665	0.529196	0.244216
LOC105155197	uncharacterized LOC105155197	2.15319	0.923495	4.78751	2.40605	1.14333	4.10862	2.54521	1.5395	1.50048	2.09742	1.80421	2.84806	10.1604	10.3219	0.76997	0.854959	4.70073	0.243593	11.9934	5.22153	16.2835	2.68717	3.40984	3.09707	5.47562	0.832796	10.9549	0.864343	1.90625	1.66778
LOC105155198	N-glycosylase/DNA lyase OGG1	6.84277	6.80172	7.70028	6.78618	6.28192	6.67605	6.92014	6.50819	5.46478	6.35381	6.49122	5.82929	7.23115	6.88133	5.56793	6.67299	6.79651	6.45645	7.42025	6.94209	6.63284	7.45605	6.89967	5.9315	5.34316	5.54317	5.83538	6.30852	5.65581	4.52413
LOC105155199	--	2.0054	2.15845	3.25931	1.35529	2.06639	3.99402	2.74047	3.24208	3.12861	3.93681	5.40816	4.44933	4.51186	5.30936	3.54348	6.6802	6.26889	5.12759	7.14991	4.74293	6.82721	5.69623	6.6571	5.27989	3.94029	1.66527	7.0412	3.96068	5.32364	3.181
LOC105155200	--	0.713634	0.414736	0.869657	0.0820412	0	0.358537	0.869652	0.500234	0.350834	0.0695845	0.738235	0.386069	1.37168	1.01589	0.2744	0.510559	1.49382	0.0897048	1.14148	0.712172	1.64826	0.481041	0.649498	0.610991	1.34429	0.219059	0.869132	0.44414	0.365619	0.175477
LOC105155201	--	11.3411	2.15535	2.5188	4.33777	5.68546	5.02279	3.20951	7.08319	2.51689	36.0211	5.11541	9.88647	8.57489	11.0563	2.2734	3.38397	16.1222	2.87822	25.5541	2.25285	2.67795	2.96576	5.85395	5.72164	2.85522	2.19438	14.7779	20.6564	4.36197	4.00462
LOC105155203	--	0	0	0	0	0	0	0.369992	0	0	0.266442	0.209388	0.410631	0	0.216104	0	0.108608	0	0.114494	0.112071	0.100998	0	0	0	0.0866485	0	0	0.0924429	0	0	0
LOC105155204	--	0	0.282539	0.179532	0	0	0.0814178	0.329139	0.567974	0.0995857	0.0790074	0.372535	0.146116	0.259571	0.288364	0.103853	0.483081	0.997712	1.9352	0	0.0898458	0	0.234078	0.409695	0.462487	0	0	0.0822356	0.168095	0.249078	0.597719
LOC105155205	--	13.1841	11.7996	8.93398	16.8998	25.3728	19.7169	4.4034	4.00469	4.02394	4.58511	3.6117	3.03129	4.5051	4.19676	5.15392	4.71618	2.43509	4.50222	4.21767	5.55521	4.49513	4.52815	5.68851	5.53939	5.60862	4.58663	3.45668	3.21374	4.77329	3.62009
LOC105155206	--	2.9074	0.645145	0.175688	2.27892	7.9084	8.32603	8.48179	0.324225	1.55926	14.6127	14.1723	10.5811	1.22774	2.2105	1.11793	5.34196	1.61099	13.7547	2.39028	2.76956	1.39535	3.43601	4.41017	4.82759	0.224048	0.649064	0.764515	3.37217	7.43426	8.18894
LOC105155207	--	0	0	0	0	0	0	0	0	0	0	0	0	0	0	0	0	0	0	0	0	0	0	0	0	0	0	0	0	0	0
LOC105155208	--	0.116436	0.104402	0.199019	0	0.0210296	0.105298	0	0.0174896	0.0367984	0	0.0344143	0.0269961	0	0	0.0191876	0.0178506	0	0.037636	0.0368394	0.0331994	0.016465	0	0	0.0284826	0	0.0306357	0	0.0310567	0.0460191	0.0184055
LOC105155209	--	2.26362	3.6288	2.98975	29.5041	2.97332	2.57879	2.04201	2.07098	1.62589	0.902942	1.49014	1.16893	2.11895	1.6321	1.11907	2.36611	3.25784	2.62738	0.651079	0.938797	0.756586	0.764336	0.775912	0.729911	1.24598	1.00166	1.74541	1.45453	1.5453	2.04932
LOC105155210	--	0.742125	0.432953	0.697256	0.546354	0.685641	0.490443	0.469577	0.180071	0.536736	0.250486	0.236218	0.474829	0.507484	0.457116	0.724363	0.520732	0.41121	0.548953	0.474118	0.555454	0.791105	0.58133	0.558527	0.610947	0.338736	0.367992	0.560549	0.359727	0.408001	0.221085
LOC105155211	--	21.0269	21.062	20.1862	16.6748	21.0807	32.4998	27.6368	19.8556	19.234	26.5426	24.7305	33.5826	24.8201	26.0004	16.6336	17.7981	19.3688	18.3082	26.0282	22.1867	27.1328	19.5968	22.3673	20.8119	15.6859	14.8001	20.7968	17.254	18.8352	17.3141
LOC105155212	--	2.84187	1.79315	3.4632	5.22734	6.10222	4.85447	3.29826	0.18972	1.94597	4.19613	5.83302	3.00164	2.51443	1.78196	1.35291	2.95294	2.69945	3.21505	2.84728	4.5917	4.4205	5.94236	4.43394	2.81933	4.85622	7.14496	1.97778	5.30604	8.52794	6.03959
LOC105155213	--	0.969902	0.732769	1.96097	1.0314	1.12403	1.4375	1.57593	0.509901	0.447018	1.01665	2.64769	1.2899	0.595525	0.517761	0.34186	0.491514	3.88138	0.670549	1.07404	1.34433	1.4401	8.1256	1.64287	1.22253	1.21041	4.78839	1.00898	1.25757	1.16775	0.685663
LOC105155214	--	0.239582	0.501247	0.507615	0.805629	0.227172	0.216663	0.21897	0.503816	0.231883	0.131405	0.309801	0.243021	0.143906	0.351712	0.380002	0.385661	0.431443	0.237161	0.165815	0.268977	0.266795	0.207637	0.327074	0.179482	0.0761578	0.137892	0.191484	0.11183	0.110471	0.0662752
LOC105155215	--	1.05504	2.33978	2.23012	2.18322	1.76069	1.06861	1.74855	1.81929	1.72719	0.925868	0.392908	0.51369	1.58176	1.21654	1.75252	0.815199	0.888588	0.954866	1.02812	1.05288	1.16966	0.292598	0.460906	0.252922	0.679694	0.505219	0.770959	0.118192	0.233511	0.186787
LOC105155216	--	0	0	0	0	0	0	0	0.0217095	0	0	0	0	0	0	0	0	0	0	0	0	0	0	0	0.0353549	0	0	0	0	0	0
LOC105155217	--	25.5574	22.5841	47.6613	9.530LOC11459560766	4.60276	9.64668	23.2033	41.5334	18.5647	7.60388	18.0399	5.70186	54.6521	33.5056	16.7564	14.573	13.0316	28.6663	7.74055	10.1003	7.53178	2.65039	7.72035	3.89626	7.40662	5.53184	9.04523	8.66672	14.2019	24.4526
LOC105155218	--	80.3425	90.367	77.1155	85.4214	85.1401	69.1576	75.1258	97.2298	69.4415	76.2668	79.5591	68.266	87.4081	84.3857	122.718	121.305	97.0812	132.06	99.5601	93.107	66.316	84.3623	85.7441	80.3628	87.3786	90.7615	73.6646	93.7948	96.7045	100.782
LOC105155219	--	0	0	0.0307768	0	0	0.307062	0	0	0	0.0270883	0.0319316	0	0.0593305	0.0659118	0.0712134	0.662511	0.410487	0.209525	0.0341817	0	0	0	0	0	0	0	0	0	0.0284661	0
LOC105155220	--	1.0659	1.2106	1.21459	1.10284	0.539032	1.10164	1.5216	2.49764	1.21271	0.988845	2.39431	1.18623	5.678	3.86924	1.72137	1.9936	3.61117	2.61845	4.28295	3.06957	5.24528	2.0587	3.79725	1.53836	0.542121	0.308494	0.556351	0.227443	0.674038	0.775055
LOC105155221	--	2.0118	4.18171	7.03364	4.21713	2.41133	6.35591	11.6532	57.8825	15.4617	7.45173	17.0276	5.59729	63.1508	33.8366	27.1248	29.2162	134.463	53.5298	17.4463	8.36967	13.8622	19.8584	16.9783	7.96349	33.5313	9.88878	65.9396	7.19534	38.8646	23.6486
LOC105155222	--	0	0	0	0	0	0	0	0	0	0	0	0	0	0	0	0	0	0	0	0	0	0	0	0	0	0	0	0	0	0
LOC105155223	--	18.1539	11.7371	20.3053	16.919	17.6709	29.7733	22.023	16.9352	16.6081	26.8316	24.0889	28.7986	32.4275	26.6687	9.35266	14.0621	26.2292	7.50478	30.6534	28.5509	38.2635	32.5314	27.3551	37.7702	32.3509	22.7261	51.3923	26.0966	19.9137	18.7585
LOC105155224	--	7.77143	6.90781	9.13707	7.99432	8.8597	11.8623	10.4558	10.1078	7.15526	12.4966	9.99107	13.6335	13.7287	10.8871	4.04184	7.32756	13.242	3.70988	11.8392	11.1625	15.7409	16.3125	13.5736	20.8071	12.1853	10.6315	16.0847	12.2873	10.481	8.25126
LOC105155225	--	0	0	0	0	0	0	0	0	0	0	0	0	0	0	0	0	0	0	0	0	0	0	0	0	0	0	0	0	0	0
LOC105155226	--	0	0	0	0	0.0259918	0.0185921	0	0	0.0227408	0.0902083	0.212675	0.367028	0	0	0	0.198564	0.0455663	0.418651	0	0.0205166	0	0.0178175	0	0	0	0	0	0.115155	0.265431	0.341229
LOC105155227	--	3.57928	2.61546	4.01486	3.24043	5.29046	5.40273	1.86018	1.57732	1.97958	1.54743	1.68798	1.79397	2.04875	2.19171	0.485743	1.38393	1.48745	0.803902	2.15665	2.65269	3.59508	3.74069	4.16781	3.71792	2.03015	1.91466	2.428	3.4397	1.67468	0.815403
LOC105155228	--	12.2377	19.0026	14.4896	14.1655	17.9376	24.5205	11.0451	33.2541	18.7397	10.5045	13.3717	12.3513	25.1393	22.1709	37.1444	30.5341	25.3437	45.2982	12.4082	13.5484	14.5742	13.7547	21.7885	37.0317	12.8698	18.8061	18.1646	19.4573	26.9445	38.8041
LOC105155229	uncharacterized LOC105155229	6.67283	4.05526	4.68894	4.99727	6.26693	3.73564	4.95645	5.07835	5.34248	4.74044	4.60191	3.76464	4.15314	4.27457	8.79695	4.84217	3.9439	6.47062	6.96703	7.54705	6.35352	6.05849	5.78392	5.00574	3.50158	3.62844	1.91561	2.31377	1.99262	1.82832
LOC105155230	DNA-directed RNA polymerase V subunit 7-like	0.121989	0.0319028	0.0912228	0	0.0771133	0.165479	0	0.0961988	0.033734	0.240869	0.063097	0.024748	0.0879281	0.130242	0	0.0327281	0.168984	0.103506	0.168858	0.121739	0.0301879	0.0528617	0.0277563	0.0783322	0	0	0.0557136	0.056941	0.393744	0.0337456
LOC105155231	--	6.15162	0.801055	0.916215	4.6746	20.5566	5.88632	0.715435	0.858838	0.67763	0.940809	0.950592	3.10702	0.539687	0.517795	0.235555	1.06831	0.933477	0.866317	0.734916	6.36828	0.985394	6.41537	1.57973	1.57349	0.843854	1.26933	1.32898	3.40757	3.64863	2.2313
LOC105155232	--	0.0470234	0.0983813	0.0468853	0.0973067	0.237801	0.127575	0.687646	0.0988855	0	0.165064	0.0972889	0.152635	0.0903838	0	0.0542431	0.15139	0.0521112	0.106396	0.156217	0.0938541	2.14114	0.203768	0.256784	0.16104	0.159443	0.562943	0.257713	0.131695	3.7294	0.104064
LOC105155233	--	1040.18	829.41	867.415	730.171	686.477	559.622	971.352	1044.06	979.923	701.586	712.012	693.914	929.477	914.898	996.943	681.674	560.519	655.965	889.173	951.453	817.724	641.482	620.139	634.108	723.659	888.548	553.219	548.102	563.846	620.524
LOC105155234	uncharacterized LOC105155234	0.312469	0.751803	0.498482	0.29097	7.03181	0.480383	0.418861	0.919928	0.31107	0.383897	0.646482	0.304277	0.300299	0.567137	0.288355	0.469458	0.346278	0.24745	0.484426	8.10756	0.71139	0.243726	2.33197	0.374537	2.56927	0.258974	0.399583	0.466727	0.230528	3.80328
LOC105155235	--	16.0624	14.9613	17.1122	17.9396	23.4229	19.6597	27.6182	19.6188	28.5249	29.0026	24.4007	25.2832	30.6199	22.9282	30.5594	26.1631	17.8491	26.0377	18.9566	19.8502	19.907	19.6034	21.0672	20.421	12.7578	9.52342	13.3051	17.8708	17.126	16.0203
LOC105155236	--	0.518386	0.443682	0.469875	0.121899	0.32769	0.639268	0.861433	0.445955	0.521277	0.785766	1.14564	0.783961	0.837874	0.578615	0.951324	0.960894	0.992272	0.879685	1.35683	0.870044	0.956284	0.490109	0.579023	0.887651	1.09856	0.694364	1.11919	0.439942	0.760544	0.912549
LOC105155237	--	0	0	0.0321789	0	0	0	0	0	0	0	0	0	0	0	0	0	0	0	0	0	0	0	0.0587464	0	0	0	0	0	0	0
LOC105155238	--	0	0	0	0	0	0	0.0391832	0	0	0	0	0	0	0	0	0	0	0	0	0	0	0	0.0292639	0	0	0	0	0	0	0
LOC105155239	--	0	0	0	0	0	0	0	0	0	0	0	0	0	0	0	0	0	0	0	0	0	0	0	0	0	0	0	0	0	0
LOC105155240	--	13.6408	13.4832	15.7363	14.2691	13.5874	16.8216	16.623	16.2786	13.7168	17.7416	17.8428	18.2658	15.9625	18.6158	13.0475	16.1307	17.7402	12.3711	17.2692	18.7504	19.5655	19.573	22.333	19.7864	17.1055	16.1259	20.732	20.4169	21.0005	17.7964
LOC105155241	--	0	0	0	0	0	0	0	0	0	0	0	0	0	0	0	0	0	0	0	0	0	0	0	0	0	0	0	0	0	0
LOC105155242	--	37.9454	36.364	42.1025	29.7578	35.3438	41.2646	146.839	92.2224	132.961	165.791	207.244	174.003	106.589	114.896	80.4934	91.4949	103.891	124.603	97.37	107.505	102.25	99.831	102.373	145.583	99.3187	127.677	124.97	148.834	150.569	160.822
LOC105155244	--	0.0767576	0.16059	0.612257	0.238255	0.388169	0.13883	0.280616	0.403534	0.339617	0.404159	0.238211	0.24915	0.516376	0.573655	0.35417	0.494235	0.170125	0.434184	0.339995	0.153201	0.531853	0.266092	0.419155	0.460022	0.0650656	0.0706852	0.280448	0	0.212358	0.169867
LOC105155245	--	0.080964	0.211739	0.201815	0.0628278	0.614162	0.0732188	0.0739985	0.106412	0.134336	0.0355256	0.209388	0.131402	0.252884	0.129663	0.0466973	0.0868867	0.022431	0.0915956	0.246556	0.302993	0.360642	0.228048	0.276328	0.207956	0.188736	0.0186397	0.295817	0.226751	0.167996	0.134382
LOC105155246	--	0	0	0	0	0	0	0	0	0	0	0	0	0	0	0	0	0	0	0	0	0	0	0	0	0	0	0	0	0	0
LOC105155247	--	0.0234862	0.122843	0.0702515	0.0243002	0.0593856	0	0.0572416	0.049389	0	0.0412213	0.17007	0.171528	0.0451428	0.0250751	0.027092	0.0252042	0.0260273	0.0265702	0	0	0.0232479	0	0	0	0	0	0	0	0.021659	0
LOC105155248	--	12.1862	9.98977	10.804	0.798436	0.203254	0.145389	6.85706	7.16728	7.29109	0	0	0	7.53992	6.35088	7.34388	0.207035	0.106898	0.363758	7.8333	7.76524	8.02054	0.0835993	0.0585278	0.027529	6.18709	5.92199	5.02225	0.0600338	0.118609	0.213471
LOC105155249	--	0.261906	0.273977	0.0746105	0.232272	3.97344	0.203016	0.319165	0.314721	0.124159	0.0985027	0.23223	0.151809	0.215747	0.0798931	0.0863193	0.160609	3.35853	0.126985	0.124297	0.224031	0.111107	0.35669	0.238368	0.224236	0.222012	0.172276	0.170879	0.419145	0.24153	0.331204
LOC105155250	--	1.81435	0.460114	3.01503	2.38921	1.25118	3.03297	1.80901	2.02332	1.1555	1.15797	1.59252	2.18617	7.6088	7.27881	0.824481	1.41605	3.59481	0.2488	10.2893	4.33455	12.2451	3.38311	3.35262	3.20092	5.35963	1.06325	9.54184	0.256633	1.06476	1.46008
LOC105155251	pyruvate dehydrogenase E1 component subunit beta-3	0.980027	0.756692	0.721228	0.555284	0.619509	0.675258	0.511836	0.539759	0.206484	0.266202	0.28966	0.246157	0.313952	0.548079	0.269165	0.375614	0.38788	0.422368	0.129196	0.349293	0.161681	0.242673	0.191132	0.239734	0.534051	0.515712	0.575472	0.762416	0.516447	0.697124
LOC105155252	--	0	0	0	0	0	0	0	0	0	0	0	0	0	0	0	0	0	0	0	0	0	0	0	0	0	0	0	0	0	0
LOC105155253	--	8.50417	6.88038	8.78659	10.2876	8.18547	9.66558	9.86243	13.4801	7.8437	8.83831	10.1528	7.63071	14.1236	11.6031	13.4552	14.1168	12.784	11.1323	23.0736	18.4093	20.1928	20.5966	19.1275	16.8717	7.33945	5.58371	4.85787	5.51654	7.25022	4.17906
LOC105155254	--	0	0	0	0	0	0	0	0	0	0	0	0	0	0	0	0	0	0	0	0	0	0	0	0	0	0	0	0	0	0
LOC105155255	--	0.246705	1.07531	1.14791	1.91442	1.03967	1.11552	1.10235	0.172932	1.228	1.0825	2.33942	0.567226	0.513709	0.263396	0.0474304	0.441254	2.32388	0.558201	1.45703	0.3693	0.89541	1.53231	1.12266	0.422442	1.67301	0.49224	2.32857	0.422236	1.97177	1.91088
LOC105155256	--	0	0	0	0	0	0	0	0	0	0	0	0	0	0	0	0	0	0	0	0	0	0	0	0	0	0	0	0	0	0
LOC105155257	--	0	0	0	0	0	0	0	0	0	0	0	0	0	0	0	0	0	0	0	0	0	0	0	0	0	0	0	0	0	0
LOC105155258	--	0	0.0352623	0	0.0348771	0	0	0	0	0	0	0.0348707	0	0	0	0	0	0	0	0	0	0	0	0	0	0	0	0	0	0	0
LOC105155259	--	0	0	0	0	0	0	0	0	0	0	0	0	0	0	0	0	0	0	0	0	0	0	0	0	0	0	0	0	0	0
LOC105155260	--	6.08932	4.41788	4.30876	4.06477	4.09761	10.5695	6.94184	6.29934	3.36781	7.6709	7.31524	12.752	8.21189	11.22	1.69941	2.10799	5.33323	1.33334	5.54675	5.39075	10.694	11.0655	5.63144	10.0906	6.07757	3.61779	11.3037	4.85946	3.62295	3.15161
LOC105155261	protein CELLULOSE SYNTHASE INTERACTIVE 3	2.95366	2.67615	3.30937	3.25441	3.57516	4.65412	2.29252	2.44418	1.15311	1.84544	1.75396	2.17807	3.36258	3.39656	2.14933	2.03814	2.357	1.21325	3.26415	3.12698	4.24026	4.32524	3.92598	4.71912	2.48343	2.12965	2.99893	2.24282	2.07191	1.48498
LOC105155262	--	0	0	0.0823854	0	0	0.149448	0	0	0.182796	0.0725116	0.0854765	0.0670514	0.0794099	0	0	0	0	0	0.274499	0	0	0	0	0	0	0	0.301897	0	0	0
LOC105155263	--	0	0	0	0	0	0	0	0	0	0	0	0	0	0	0	0	0	0	0	0	0	0	0	0	0	0	0	0	0	0
LOC105155264	--	0	0	0	0	0	0	0	0	0	0	0	0	0	0	0	0	0	0	0	0	0	0	0	0	0	0	0	0	0	0
LOC105155265	--	2.40307	2.04514	2.19296	3.03421	2.72916	3.64654	4.36784	4.1969	1.80212	4.32493	4.80328	4.26367	4.77552	6.30542	3.24185	4.32724	6.18375	2.94901	6.94587	6.66603	5.40246	5.08309	5.93111	5.12615	3.24543	3.3757	3.27392	3.87838	2.85466	4.19136
LOC105155266	--	0.833721	0.639574	0.609599	1.55271	4.25132	2.83994	1.08372	0.55519	0.614805	2.60953	2.41489	2.79641	0.694415	1.33519	0.25646	2.17713	1.07791	1.91784	0.307745	1.08162	0.330106	2.52895	2.42813	3.71179	0.518265	0.230329	0.583846	4.30668	2.79352	5.13539
LOC105155268	--	0	0	0	0	0	0	0	0	0	0	0	0	0	0	0	0	0	0	0	0	0	0	0	0	0	0	0	0	0.0295861	0
LOC105155269	--	0	0	0	0	0	0	0.101371	0	0	0	0	0	0.0399725	0	0	0	0	0	0	0	0.0411705	0	0	0.0356101	0	0.038302	0	0	0	0
LOC105155270	--	0.24415	0.170268	0.0811442	0.336817	0.411561	0.073598	0.0991756	0	0.360084	0.0714191	0.336755	0.132082	0.0782135	0.173779	0	0.0873366	0	0.0920699	0.180242	0.0812165	0.161116	0.282128	0.0740691	0	0.0689867	0	0.148675	0.227925	0.225155	0.360207
LOC105155271	--	0.0548756	0.0287024	0.0547144	0.0567777	0.0346888	0	0	0.0865483	0.0303499	0.0481569	0.0567673	0.066796	0.0263691	0.0878824	0	0	0.0912194	0.0620814	0.0607674	0.0273816	0.054319	0.0713381	0.0749156	0.0939655	0	0.101069	0.0501246	0	0.0253032	0
LOC105155272	--	0	0	0	0	0	0	0	0	0	0	0	0	0	0	0	0	0	0	0	0	0	0	0	0	0	0	0	0	0	0
LOC105155274	--	0	0	0	0	0	0	0	0	0	0	0	0	0	0	0	0	0	0	0	0	0	0	0	0	0	0	0	0	0	0
LOC105155275	--	0.257741	0.26962	1.37058	0.800024	0.651707	0.46617	0.209393	0	0	0.603158	1.59975	0.209152	0.495404	0.183452	0	0.276595	0.0952091	0	0	0.171475	0.935464	0.0744582	0.156384	0	0	0	0.156951	0	0.237689	0
LOC105155276	--	0	0	0	0	0	0	0	0	0	0	0	0	0	0	0	0	0	0	0	0	0	0	0	0	0	0	0	0	0	0
LOC105155277	probable GTP diphosphokinase RSH2	0.376142	1.00555	0.500049	0.518906	0.634059	0.377955	1.3242	0.659157	0.878357	1.02694	2.16171	1.66182	0.481989	0.312348	0.385682	0.448508	0.602101	0.89835	0.416527	0.417079	0.455066	0.470873	0.570561	0.644082	0.460556	0.384872	1.41248	0.663275	0.693757	0.739923
LOC105155278	--	23.0884	26.2943	20.6751	15.5051	13.7688	15.7583	14.9174	10.306	16.0943	9.93964	8.33698	6.96409	9.41992	7.99978	11.8593	10.6122	7.67595	7.19538	14.3756	10.3033	9.14169	5.88971	5.70929	4.69946	24.1874	26.1962	16.5134	21.5947	20.6092	20.7756
LOC105155279	--	0.217158	0	0.144347	0.0748952	0.0915156	0.196385	0	0.152221	0.0800689	0.317618	0.299526	0.0587402	0.0695668	0.0772835	0	0	0	0	0.080158	0.0722378	0.214956	0.0627345	0.131761	0	0.24544	0.199979	0.595072	0	0.133509	0.0800964
LOC105155280	crocetin glucosyltransferase	0	0.434327	0.275981	1.36035	0.6124	1.62705	1.56005	1.20052	0.459258	2.67196	5.54776	0.421152	2.75989	1.66231	1.35699	2.59912	14.1868	7.12396	2.41379	3.24567	1.67817	4.43792	5.54219	3.34738	2.75693	2.35779	7.90094	9.8838	14.8051	6.81467
LOC105155281	--	0	0	0.0765321	0	0	0	0	0	0	0	0	0	0	0	0	0	0	0	0	0	0	0	0	0	0	0	0	0	0	0
LOC105155282	--	0.560566	0.799638	0.863784	1.15999	0.773134	0.875626	7.76271	1.01807	0.563692	1.11803	1.00163	0.992488	0.881562	0.598491	0.7642	1.14846	1.69423	1.2107	0.84648	0.762842	0.302662	1.01581	1.29865	1.1344	0.604772	3.8951	0.837872	1.2845	1.50387	1.29694
LOC105155283	--	7.35873	6.11303	6.25813	6.04626	5.56381	10.3736	6.68169	8.34419	5.3467	10.4464	7.23925	13.7579	7.8348	6.85527	2.57985	3.48399	5.91632	2.69339	11.3444	9.28757	13.0685	11.317	8.01059	11.3035	10.2741	6.57726	13.1797	7.94731	6.65317	4.39059
LOC105155284	--	0	0	0	0	0	0	0	0	0	0.124851	0.0367936	0.0577249	0	0	0	0	0.0394158	0	0	0	0	0	0	0	0	0	0	0.166019	0.426405	0.078712
LOC105155285	--	19.1743	24.4878	22.9993	27.7582	30.1938	41.3165	61.2844	36.4775	57.3439	91.0812	66.6618	101.298	27.3253	35.6357	46.1175	53.8839	45.4126	67.6652	48.7572	52.0767	51.0034	49.967	59.4628	58.7074	50.0094	61.6192	50.5486	66.1493	71.7733	59.6919
LOC105155286	60S ribosomal protein L2	0.068649	0.0359064	0	0	0.0433954	0.0620819	0	0.0360905	0	0	0.0355077	0.0278538	0	0	0.435539	0	0.342345	0.23299	0	0.0342542	0	0.0594956	0	0	0	0.094827	0.125411	0.0961304	0.0633082	0.113942
LOC105155287	--	4.45018	4.27054	2.53025	0.494691	0.60447	0.498901	5.33345	4.02174	5.85818	0.451855	0.875062	0.47752	3.67597	4.67273	6.788	0.473625	0.407576	0.457686	8.43051	7.19378	6.98981	0.701238	1.07113	0.755723	2.89938	2.94658	1.84768	0.309008	0.237419	0.488349
LOC105155288	--	0.0324677	0.645318	0.129489	0.0671862	0.164192	0.0587236	0.158264	0.443796	0.179568	0.0284925	0.0671739	0.026347	0	0.0693287	1.04867	0.940755	0.863535	0.808085	0.503351	0.0972036	0.0642768	0.0562772	0.206848	0.0555957	0	0.179395	0.0889702	0.0303101	0.0898253	0.287408
LOC105155289	--	0.45924	0.144122	0.595259	0.142548	0.116121	0.0830618	0.279821	0.0965736	0.0507982	0.362712	0	0.0745332	0.176541	0.44128	0.0529749	0.197134	0.254464	0.155863	0.10171	0.13749	0.136375	0.0398007	0.292577	0.235912	0.233572	0.2LOC11454531236896	0.167792	0.214361	0.254107	0.101631
LOC105155290	--	0.069088	0	0	0.0357414	0.0436729	0.156197	0.126288	0.0363212	0	0.0303146	0	0	0.0663971	0.0737622	0	0.0741419	0.114845	0	0.191264	0.206839	0.0341936	0.0898141	0.157197	0.177453	0.0878463	0	0.126213	0.0644967	0.0955695	0
LOC105155291	--	0.27351	0.476859	0.409059	0.518815	0.288158	0.453466	0.666611	1.91721	0.403385	0.760071	0.943127	0.443897	1.79619	1.99543	0.84134	1.17407	1.26293	0.515708	1.71629	1.41024	1.85003	1.50126	1.28613	0.819596	0.579619	0.29385	0.416383	0.595778	0.336308	0.201762
LOC105155292	--	0.334133	0.0582554	0.0555252	0.0576191	0.140811	0.151085	0	0.117108	0	0	0.0576085	0	0	0	0	0.119525	0.123428	0	0.431676	0	0.055124	0	0.304103	0.047679	0.141618	0	0.356072	0	0	0
LOC105155293	--	11.1982	7.86195	5.24544	14.619	21.3788	13.3214	6.04471	3.55601	4.98794	7.25494	5.44225	7.74543	7.07839	5.61683	5.02828	3.87137	5.74682	3.14591	4.3277	8.55019	4.16603	8.59779	8.00294	9.45885	4.26842	9.6894	3.84434	6.24435	8.38635	4.07489
LOC105155294	--	0	0	0	0	0	0	0	0	0	0	0	0	0	0	0	0	0	0	0	0	0	0	0	0	0	0	0	0	0	0
LOC105155295	--	0	0	0	0	0	0	0	0	0	0	0	0	0	0	0	0	0	0.0576523	0	0	0	0	0	0	0	0	0	0	0	0
LOC105155296	--	0	0	0	0	0.105677	0	0	0.0878876	0	0	0	0.135659	0.0803315	0	0.0964204	0	0	0	0	0.0834158	0.165479	0	0.0760748	0.214694	0	0	0.152701	0.156065	0	0
LOC105155297	--	0	0	0	0	0	0	0	0	0	0	0	0	0	0	0.0885424	0	0	0	0	0	0	0	0	0	0.195197	0.212055	0.0701121	0.21497	0.283144	0.339734
LOC105155298	--	4.35305	3.23164	2.48515	5.62992	5.59219	3.30169	2.86626	3.35893	5.90233	3.08071	4.61205	2.33596	3.77865	3.74803	8.38247	7.49697	3.07338	11.5571	2.02147	2.69756	3.12742	2.92075	4.18548	2.46459	2.55918	2.13365	0.961976	3.11337	3.94964	6.13743
LOC105155299	--	0	0	0	0	0	0	0	0	0	0	0	0	0	0	0	0	0	0	0	0	0	0	0	0	0	0	0	0	0	0
LOC105155300	--	25.577	27.334	24.6	21.2124	21.7904	24.13	19.779	26.8929	16.786	16.1396	17.05	17.7786	21.973	32.5114	32.9817	28.2569	27.2306	33.1423	43.9592	33.7987	34.4199	28.2636	34.0256	25.7272	31.4353	28.366	27.0345	28.5214	30.9552	22.4075
LOC105155301	--	0.0625391	0.130843	0.0831405	0.194121	0.158133	0.207374	0.685905	0.131513	0.345884	1.13423	0.582255	0.67666	0.240413	0.111284	0.144282	0.581654	0.277223	0.660345	0.138507	0.062411	0.185714	0.108401	0.189728	0.249872	0.212052	0.172775	0.0380831	0.252993	0.557512	1.15334
LOC105155302	--	1.57404	1.34721	2.61569	1.03638	1.50758	0.431353	3.37131	2.05624	5.17054	0.962739	1.52962	0.851538	4.12563	2.80089	4.01656	0.870185	1.37433	1.83469	1.53176	1.80882	3.16336	0.372045	0.303879	0.122513	1.8599	0.922418	2.52698	0.133585	0.835759	0.580566
LOC105155303	--	0	0	0	0	0	0	0	0	0	0	0	0	0	0	0	0	0	0	0	0	0	0	0	0	0	0	0	0	0	0
LOC105155304	--	0.203522	0.212902	0.135283	0.280769	0	0.184053	0.0826723	0	0.150082	0.178604	0.421076	0.495465	0.260794	0	0.234769	0.0728034	0.0751808	0	0.600996	0.0677017	0	0.470361	0.185231	0.290415	0.287535	0.187421	0.247869	0.189997	0.312814	0.0750668
LOC105155305	--	187.119	187.089	163.733	221.965	191.378	161.514	184.694	204.6	222.958	198.99	225.437	187.764	168.795	150.345	236.5	255.663	176.852	294.452	232.162	164.187	135.967	158.21	158.334	164.539	172.746	226.779	115.769	179.352	204.557	213.266
LOC105155306	--	0	0	0	0	0	0	0	0	0	0	0	0	0	0	0	0	0	0	0	0	0	0	0	0	0	0	0	0	0	0
LOC105155308	--	0.0604399	0	0.0602623	0	0	0.0546581	0.147307	0	0.133709	0	0	0.049046	0.174258	0.064529	0	0	0.0669793	0	0.0669291	0	0	0.157143	0	0.15524	0	0	0.0552071	0	0.0557378	0.133755
LOC105155309	--	0	0	0	0	0	0	0	0	0	0	0	0	0	0	0	0	0	0	0	0	0	0	0	0	0	0	0	0	0	0
LOC105155310	--	39.9231	36.2393	39.5225	63.0384	50.0844	64.4133	26.5764	14.6397	30.4094	29.2167	33.5833	25.5371	20.2081	19.7699	14.0671	19.4397	30.0462	13.6354	12.8486	10.5157	14.8369	12.3952	15.3444	8.77837	9.73506	4.29576	11.2688	5.39377	9.80481	8.48925
LOC105155311	--	0	0	0	0	0	0	0	0	0	0	0	0	0	0	0	0	0	0	0	0	0	0	0	0	0	0	0	0	0	0
LOC105155312	diphosphomevalonate decarboxylase MVD2	26.6457	26.252	25.4081	30.7774	34.5449	35.3127	70.8461	22.1077	49.9447	94.9789	96.0239	114.796	26.0735	22.1381	16.7655	19.6525	21.1533	12.3867	24.6782	26.3977	21.9636	25.5282	21.87	20.0756	17.5768	22.307	15.2228	18.4527	25.7343	16.7254
LOC105155313	--	5.7171	7.29984	7.71217	9.39483	9.46011	6.8429	7.88909	28.3766	7.62586	10.9196	9.82797	9.07399	25.8561	26.5699	22.0152	15.5187	23.8519	21.7813	13.4067	26.9328	25.2995	23.0981	26.8581	25.4098	13.7548	14.6331	8.37075	15.1481	13.646	15.536
LOC105155314	--	0.554032	0.69548	0.718126	0.458589	0.490312	0.45093	0.675157	0.582537	0.551551	0.777919	0.229252	0.359671	0.425963	0.887274	0.447366	1.12967	0.675375	0.37607	0.429462	0.442318	0.767778	0.816272	1.00848	0.569214	0.328748	0.306121	0.303639	0.310329	0.715301	0.429132
LOC105155315	--	0	0	0	0	0	0	0	0	0	0	0	0	0	0	0	0	0	0	0	0	0	0	0	0	0	0	0	0	0	0
LOC105155316	--	0.0866023	0.452968	0.604435	0	0	0	0	0	0	0	0	0	0.0832292	0	0	0	0	0	0	0.0864248	0.342895	0	0	0	1.32139	0	3.32238	0	0	0
LOC105155317	--	5.0048	4.24123	10.1601	9.26115	3.77211	14.7096	5.82041	6.45137	7.05306	7.8022	11.1014	7.26351	16.8924	14.476	5.87035	8.12092	14.6524	5.04952	12.5231	7.87601	18.9587	11.6674	14.6614	7.84888	5.26227	0.853082	6.54955	2.21256	5.01485	3.06181
LOC105155318	--	0.0596062	0	0.118862	0	0	0.0539042	0.0726376	0.0626729	0.0659326	0.0523083	0.061661	0.0483695	0	0.063639	0	0.1919	0.132111	0.0674333	0.132012	0.237936	0.0590017	0.0516586	0.0542492	0.051033	0.15158	0.0548907	0.163337	0.11129	0.109938	0.0659552
LOC105155319	--	123.288	92.1467	79.7285	98.5732	98.9295	62.4689	107.951	126.726	111.19	92.7236	88.6653	81.7503	108.183	98.6485	135.46	116.295	94.1881	116.159	165.41	97.8883	92.4994	90.5182	90.5813	83.5078	67.9705	93.2299	49.4676	79.7568	84.6483	98.2644
LOC105155320	--	0	0	0	0	0	0	0	0	0	0	0	0	0.0759257	0	0	0	0	0	0	0	0.0782015	0.0684689	0	0	0.133938	0.0727527	0.432977	0	0.0728565	0
LOC105155321	probable L-ascorbate peroxidase 6	26.5912	27.3957	32.47	34.3991	32.0921	38.6606	28.255	22.7515	31.0228	31.4852	38.2996	29.5414	30.9998	29.9436	22.068	32.6889	44.837	32.8146	30.6117	27.0001	27.3326	32.4624	32.3999	30.0815	36.2908	23.8033	48.1538	31.0084	36.6837	37.7813
LOC105155322	--	0	0	0.325189	0	0	0	0	0.171464	0	0	0	0	0	0	0	0	0.180718	0	0.180582	0	0	0	0	0	0.276467	0	0	0	0.150387	0
LOC105155323	--	0.543579	0.284316	1.08396	1.12484	0.68723	1.10605	1.15923	0.428659	0.601272	0.477026	0.562317	0.882211	0.261204	0.725444	0	1.16669	0.752991	0.768697	1.80582	0.949314	0.672582	0.588876	0.494726	1.27984	0.230389	1.50173	1.48955	0.126864	0.125322	0
LOC105155325	--	0	0	0	0	0	0	0	0	0	0.0641684	0.151283	0	0	0	0.0843475	0.07847	0	0.330891	0	0	0	0	0.0665494	0	0	0	0	0	0	0.0809095
LOC105155326	--	1.72858	2.63018	3.13364	1.62591	1.78805	5.68444	1.34049	2.47843	1.91204	3.86131	2.60097	5.73838	1.51023	3.35551	0.725082	1.68639	2.78634	0.888893	2.2622	2.35233	6.22199	3.54096	3.00343	5.5162	3.59659	1.01298	4.16262	2.34721	2.46361	1.04329
LOC105155327	--	2.38709	3.27207	2.05179	1.95883	1.97726	0.595513	1.60494	1.47132	1.6389	0.577883	1.44757	0.534368	2.21501	1.494	1.99397	2.2967	0.820975	1.6762	1.36727	1.72504	1.05922	0.856057	1.64814	1.19806	1.60483	2.04664	1.1278	1.22949	0.759095	1.27513
LOC105155328	--	0	0	0	0	0	0	0	0	0	0	0	0.0649405	0	0	0	0	0	0	0	0	0	0	0	0	0	0	0	0.149417	0.221403	0.265653
LOC105155329	--	16.2976	13.500150866LOC1145	15.5145	16.0232	13.7985	15.7389	16.9849	23.6494	15.5802	16.3731	19.9872	19.7481	25.4433	28.4231	18.97	17.7273	24.5989	15.3509	19.0274	24.2124	20.1472	18.2149	22.887	19.2571	15.8155	15.5516	18.9956	15.4211	16.0498	13.464
LOC105155330	9-cis-epoxycarotenoid dioxygenase NCED3	0	0	0.136786	0	0	0.0620326	0.334363	0.144247	0.303499	0.481569	0.141918	0.83495	0	0	0	0.0736123	0.152032	0	0	0.0684539	0.0678987	0	0	0.0587284	0.0581459	0.0631678	0.0626557	0	0	0.151802
LOC105155331	--	21.5667	26.2925	26.6771	22.2304	19.1683	26.9091	24.8985	31.2865	23.0486	23.9068	29.1039	31.844	32.1031	29.8643	20.6693	27.5818	31.178	19.1704	24.3312	33.3357	29.7748	36.0471	34.3867	33.1116	30.6526	26.5056	29.6233	33.7577	27.3659	27.4525
LOC105155332	--	95.5077	83.8594	92.24	111.311	104.908	93.5142	111.078	132.209	111.971	146.197	112.512	142.85	132.796	130.854	103.678	125.78	135.924	81.4477	115.816	185.913	144.325	180.574	176.823	177.999	144.45	185.435	123.146	169.931	166.443	133.608
LOC105155333	--	12.5804	11.7075	15.4757	10.2272	12.6001	16.2528	17.72	16.5775	15.9939	15.915	16.9014	20.6828	20.6479	21.7172	12.0619	11.572	17.0196	9.98115	42.0648	19.8102	23.2075	22.3016	17.1746	24.4095	20.4973	17.6786	24.9225	19.5231	17.1012	14.1012
LOC105155334	--	0	0	0	0	0	0	0	0	0	0	0	0	0	0	0	0	0	0	0	0	0	0	0	0	0	0	0	0	0	0
LOC105155335	--	0	0	0	0	0	0	0	0	0	0	0	0	0	0	0	0	0	0	0	0	0	0	0	0	0	0	0	0.269851	0	0
LOC105155336	--	0	0	0	0	0	0	0	0	0	0	0	0	0	0	0	0	0	0	0	0	0	0	0	0	0	0	0	0	0	0
LOC105155337	--	3.63127	4.06697	6.1862	2.9941	3.0606	9.09777	2.9501	2.97525	4.00781	3.94641	4.83446	4.2477	4.32185	5.32332	2.5891	2.96784	5.42773	4.16251	7.00372	5.47174	7.95061	7.29459	6.90895	8.65436	8.01812	2.5689	15.8742	6.34588	8.58259	4.47042
LOC105155338	--	0	0	0	0	0	0	0	0	0	0	0	0	0	0	0	0	0	0	0	0	0	0	0	0	0	0	0	0	0	0
LOC105155339	--	0	0	0	0	0	0	0	0	0	0	0	0	0	0	0	0	0	0	0.0972649	0	0.0869435	0	0	0	0	0	0	0	0	0
LOC105155340	--	0.318926	0	0.317989	0.329981	0	0.144209	0.194326	0	0	0.139939	0	0	0	0.340504	0.367892	0	0.176717	0	0	0	0.789229	0	0	0	0	0.146848	1.31091	0.297732	0.147057	0.352897
LOC105155341	--	0	0	0	0	0	0	0	0	0	0.105932	0	0.19591	0	0.128878	0	0	0.133772	0.273124	0	0.240927	0	0	0.329587	0.103349	0.409295	0.555806	0.33078	0.338067	0.445279	0.667843
LOC105155342	--	0	0	0	0	0	0	0	0	0	0	0	0	0	0	0	0	0	0	0	0	0	0	0	0	0	0	0	0	0	0
LOC105155343	--	0	0	0	0	0	0	0.263971	0	0	0	0	0	0.208177	0.693808	0	0	0	0	1.55916	1.94553	3.43067	0.187732	0.492866	0.927291	0.826284	0	0.19786	0.404438	0	0.239687
LOC105155344	--	0	0	0	0	0	0	0	0	0	0	0	0	0	0	0	0	0	0	0	0	0	0	0	0	0	0	0	0	0	0
LOC105155345	--	0	0	0	0	0.700446	0	0	0	0	0	0	0	0	0	0	0	0.306988	0	0	0	0	0	0	0	0	0	0	0	0	0
LOC105155346	--	0	0	0	0	0	0	0	0	0	0	0	0	0	0	0	0	0	0	0	0	0	0	0	0	0	0	0	0	0	0
LOC105155347	--	3.24733	3.13569	2.73967	4.00603	4.42131	2.25899	2.43525	2.88911	2.0723	3.06896	2.58406	3.44598	2.64072	4.13377	2.88147	1.87648	3.7371	2.11947	3.45768	4.36245	1.23631	2.92259	4.31956	5.56053	4.34078	1.49522	4.10703	1.51577	6.21975	4.83703
LOC105155348	--	12.8715	15.4076	16.4943	17.2951	17.0648	20.8195	13.3432	22.0491	11.156	15.8441	14.2759	16.0005	20.4025	24.4641LOC114544591	36.3968	26.7686	25.4649	32.8615	30.8506	27.6084	28.8595	35.2813	31.2326	33.1345	21.7668	19.9874	21.5021	22.2177	21.9478	14.7443
LOC105155349	--	0	0.255402	0.97373	0	0.308671	0	0	0.513422	0.270063	0	0	0	0.234641	0	0	0.52402	0	0	0.540727	0	0.241673	0	0	0.6271	0	0.224835	1.11506	0.227925	0	0
LOC105155350	--	0	0	0	0	0	0	0	0	0	0	0	0	0	0	0	0	0	0	0	0	0	0	0	0	0	0	0	0	0	0
LOC105155351	--	0	0	0	0	0	0	0	0	0	0	0	0	0	0.724685	0	0	0	0	0.250546	0	1.56771	0	0	0	0.19179	0.208355	0.413331	0	0	0
LOC105155353	--	0	0	0	0	0	0	0	0	0	0	0	0	0	0	0	0.288048	0	0	0	0	0	0	0	0	0	0	0	0	0	0
LOC105155354	--	0	0	0	0	0.674504	0	0	0	0	0	0	0	0	0	0	0.28627	0	0	0	0	0	0	0	0.456777	0.226123	0	0.243661	0	0	0
LOC105155355	--	8.68863	4.06617	17.5542	5.20462	6.93775	19.0233	6.13	7.69319	8.85206	10.434	24.1261	16.8845	18.4584	20.9941	6.85758	10.0603	11.149	16.8137	10.8875	15.7444	25.1225	12.6823	20.1856	11.7457	23.0645	8.63294	18.5879	23.4799	20.2425	9.61411
LOC105155356	--	0	0	0	0	0	0	0	0	0	0	0	0	0	0	0	0	0	0	0	0	0	0	0	0	0	0	0	0	0	0
LOC105155357	--	1.32097	4.14555	2.82233	3.51451	2.62438	1.36526	3.21953	3.96837	1.04369	0.828025	2.14736	0.459405	1.99496	0.805908	1.95915	2.43017	1.46389	1.28094	3.5525	1.31826	1.49437	0.654192	1.88925	0.484702	0.319929	1.04268	0	0.176169	0.696114	0.626431
LOC105155358	delta-aminolevulinic acid dehydratase	51.0523	61.0465	61.1094	62.0347	57.6008	63.4065	51.3627	54.688	48.7448	44.8953	54.8254	41.6661	58.6461	50.3223	55.8461	70.2646	71.5546	81.3412	72.6819	49.9101	50.1123	56.2827	52.0689	51.4698	41.9425	36.6779	43.905	51.5172	47.7443	48.1125
LOC105155359	--	1.58018	1.79675	2.89991	0.924104	1.07127	0.869838	7.36769	7.15159	12.3113	12.6211	16.4413	27.0768	5.54632	4.84122	5.33629	2.99833	2.63942	3.93808	4.33656	3.56526	4.48844	0.893144	1.14636	1.0784	1.59185	0.949024	0.983167	0.812413	1.03486	2.25531
LOC105155360	--	5.37413	7.04272	6.21215	5.3771	4.55445	5.99493	5.73941	4.79682	6.81007	3.91285	4.7041	3.19888	5.16482	4.09838	4.18959	5.83064	5.80834	5.56204	3.94018	2.7847	3.94587	4.2737	3.77585	2.11097	3.47922	1.94424	5.65057	0.964807	2.19209	4.01883
LOC105155361	chlorophyllide a oxygenase	30.3369	33.4905	33.876	30.9983	31.3935	39.217	42.2079	17.0095	37.0396	35.9546	43.7875	33.9969	23.5381	22.5256	10.8529	16.9154	30.9865	11.9877	5.24059	4.83568	5.11373	5.19629	5.2338	9.24973	32.892	22.7975	59.5369	29.4122	27.9941	30.9187
LOC105155362	--	15.1138	14.226	14.0091	15.5043	14.6263	16.0286	16.4938	21.245	16.7892	20.7858	20.802	22.9079	20.2856	19.0608	21.8207	25.7989	22.6416	26.8325	15.5946	18.2345	19.203	24.3539	21.9384	21.493	10.9814	11.9892	10.4791	14.8615	15.7805	13.1578
LOC105155363	--	83.4765	90.2252	54.8631	60.7274	63.5709	35.7632	90.8233	195.11	123.61	84.798	90.8894	55.9053	125.884	80.7181	229.225	177.534	124.832	243.433	116.119	109.735	90.2463	86.9239	76.4628	74.3043	67.879	102.167	42.0066	84.11	102.065	120.088
LOC105155364	G-protein coupled receptor 1	8.97964	8.00301	9.07107	7.76279	8.81327	10.9789	5.5074	7.05017	4.5416	5.49542	4.58348	5.94452	8.857	9.71332	7.01912	7.0372	8.11809	6.75024	17.5651	13.8251	14.2392	12.6719	13.63	11.9621	8.18772	9.05809	6.47542	8.30018	8.77136	7.51745
LOC105155365	--	26.3136	25.9535	22.9381	19.0736	18.2496	17.487	22.5015	36.7424	29.306	17.1012	18.5412	18.7663	29.7974	29.2498	34.4124	28.6581	26.6612	33.5454	34.7668	27.5202	28.2793	26.1933	28.109	25.8761	26.3842	27.749	25.4913	30.7413	28.2601	31.1463
LOC105155366	uncharacterized protein At4g08330	10.3404	8.33562	9.53396	8.513	10.2147	9.25063	10.5234	10.5606	10.3309	9.78987	8.54978	9.32337	12.7871	11.0399	8.636	9.82402	8.8716	7.21178	10.9581	11.0959	10.4556	9.63615	10.8952	10.5666	8.35685	10.0001	7.75244	9.89538	9.98021	9.47329
LOC105155367	--	5.59214	5.35756	6.23817	4.8121	3.98998	4.18094	2.19285	3.LOC11457616233342	2.60288	1.38478	1.89012	0.696416	3.43213	2.12809	3.67244	2.52527	3.06792	3.31983	4.87434	2.70746	5.06957	2.49523	2.67076	1.01919	1.64269	1.40216	1.64366	0.852857	1.71052	2.20555
LOC105155368	long chain acyl-CoA synthetase 9	12.0915	16.3221	16.9278	14.6014	11.4547	17.7802	12.5752	12.7832	11.7258	12.5588	12.0456	12.5675	12.6393	13.5638	11.5404	13.6514	17.2911	14.5599	13.4814	12.2485	15.002	16.0059	14.9846	12.4795	12.8331	8.78587	15.0237	12.5095	11.4563	8.68743
LOC105155369	mediator of RNA polymerase II transcription subunit 19a	3.34669	2.20933	3.40165	3.46269	2.67012	3.23223	2.7321	6.01283	3.05496	3.25059	4.36959	2.87399	9.02449	7.73596	7.90843	5.64878	5.1851	7.97665	11.0821	10.441	10.5493	6.30779	7.30427	4.11717	4.93016	4.99691	4.83768	3.63994	6.74196	7.26251
LOC105155370	--	16.4106	14.3838	18.5192	16.4649	17.3209	19.5178	15.6351	14.6405	15.5395	19.1363	19.96	19.5315	19.3319	22.8833	15.9472	18.4115	20.1701	19.6344	23.8446	23.6721	23.1602	24.0058	25.9112	26.3122	19.4541	18.3179	20.486	25.2084	23.2282	23.386
LOC105155371	--	21.7194	17.7072	14.5861	19.0796	17.503	12.52	14.8219	20.892	17.8867	16.0351	14.3796	15.5554	15.1905	15.4692	23.8255	20.1202	15.8392	20.5766	12.0412	21.0596	16.0619	16.2731	17.8544	16.5079	17.0569	22.6593	11.545	17.8429	17.2901	18.0169
LOC105155372	--	0.163829	0.276112	0.272247	0.414353	0.29918	0.625552	0.210738	0.114839	0.161082	0.295529	0.781477	0.369291	0.174943	0.106891	0.251977	0.478604	0.282419	0.185342	0.665203	0.326987	0.486503	0.836134	0.670974	0.522099	0.223742	0.0586711	0.290977	0.169936	0.335741	0.221564
LOC105155373	uncharacterized LOC105155373	154.825	126.493	90.2317	108.501	105.053	90.4587	92.5498	278.061	102.819	127.28	126.264	158.148	172.889	159.508	231.489	199.821	166.174	214.673	197.952	92.7629	71.2574	47.8083	64.4169	70.9538	64.4088	101.599	59.8625	65.1164	81.4289	83.5894
LOC105155374	--	8.48722	9.14106	11.4917	7.89807	10.7619	11.6265	7.74175	8.50145	7.72151	9.21095	7.42906	8.90451	9.70111	11.233	10.4565	9.8626	11.8265	8.66426	11.2615	13.682	14.5156	15.0593	16.4316	17.6288	13.6226	13.3886	12.569	12.3068	12.273	9.2801
LOC105155375	--	6.66919	7.40081	8.08734	9.27818	3.19035	6.56097	4.99715	11.4187	8.47361	4.6663	8.34417	3.07164	10.3937	8.13072	15.5422	20.8425	15.4807	16.3644	40.3693	11.4223	24.3097	15.9339	18.5375	6.48156	4.31638	0.87144	3.25169	0.799282	4.11407	2.64268
LOC105155376	uncharacterized LOC105155376	1.54582	1.0951	2.06805	1.71075	1.9667	2.22079	1.49033	1.36818	1.06056	1.41666	1.46754	1.40526	1.87112	2.12046	1.12858	1.58541	1.77813	0.996156	2.53519	2.00155	2.62448	2.40808	2.65351	2.51294	1.45134	0.927997	1.89457	1.22389	1.93082	1.20166
LOC105155377	--	15.8731	10.0864	18.2633	17.646	14.9405	19.4067	6.8078	5.73268	7.30831	7.80155	7.36272	7.86794	11.3314	7.4842	7.21871	5.9663	9.46494	4.77041	10.8557	13.2943	24.9904	22.3924	20.7531	10.5777	5.03148	3.43792	3.28738	1.88049	2.94745	1.48594
LOC105155378	--	3.34987	3.16806	3.35235	3.42761	3.3756	4.53853	2.83195	3.41824	2.25606	2.73362	2.16105	3.06944	4.02721	3.95923	2.7092	3.71431	3.47944	2.81085	4.8046	4.23118	6.00776	4.41374	4.63508	4.70953	3.24825	2.58399	4.4825	2.74644	2.99806	2.47568
LOC105155379	--	44.156	82.6647	75.0669	19.1254	9.91917	7.77638	21.1108	15.6079	11.8722	7.51861	7.5968	6.26485	14.3264	12.7659	18.1369	12.798	12.7985	10.2252	6.0122	4.54123	7.92152	1.60472	1.51382	0.886684	7.58177	4.10385	8.65714	3.45711	8.13257	5.93813
LOC105155380	--	17.7614	18.3079	14.486	20.0687	22.878	16.5328	18.5201	17.1906	22.3181	26.478	21.5257	21.9514	13.1772	14.2025	21.4314	21.8919	19.8479	29.8463	26.7458	23.7694	20.3398	25.6339	22.8274	27.1368	24.8518	38.8034	17.4455	34.4457	33.9928	34.2083
LOC105155381	--	2.57229	2.40106	0.591862	2.78429	3.90248	5.404	2.8453	3.49522	1.70718	3.43812	3.11128	3.21135	3.91734	4.52087	1.68904	5.8182	3.81543	4.02932	2.36642	6.4373	3.91723	5.89911	9.83267	10.6728	6.84333	8.8192	3.61475	4.2116	5.25527	3.89722
LOC105155382	--	21.4431	20.2672	25.0144	25.6519	21.0485	28.0632	19.5683	24.031	23.2467	22.8521	26.5983	22.8368	35.3459	31.9392	23.4853	24.3508	35.5537	21.3611	38.7635	38.702	38.9081	37.5663	37.7467	35.2277	31.371	30.2399	30.1447	33.8744	33.1599	27.179
LOC105155383	E3 ubiquitin-protein ligase RING1	1.98475	3.29427	1.00265	1.45117	1.73975	0.454703	1.99942	1.58601	1.49287	1.83464	2.05316	0.408016	1.83114	1.04539	2.10631	1.76075	0.967775	3.02376	1.2894	1.29404	0.812041	0.825652	0.602123	1.11019	0.695401	0.779831	0.459271	0.444684	1.00058	1.81549
LOC105155384	--	11.7126	12.2283	12.2059	7.49969	10.4731	9.40597	9.0855	14.7105	7.45779	8.8044	6.45093	5.90067	17.6917	24.7889	18.0764	15.4339	12.9543	14.2138	16.6649	27.0513	28.3808	23.5923	21.1313	19.6027	17.2626	16.6981	13.0526	16.4765	14.2603	12.1708
LOC105155385	--	8.69513	7.42966	8.40924	9.02354	12.0494	12.3735	9.51421	6.09499	8.2605	17.0026	13.4788	17.2267	9.36024	10.4822	6.65662	10.7883	8.62313	6.91242	12.0576	14.4361	11.8636	13.5327	13.4746	15.8279	11.6204	12.8885	11.0668	16.4052	14.0146	12.0772
LOC105155386	--	0.220001	0.394527	0.407373	0.227627	0.35761	0.369489	2.52779	4.92381	4.1022	1.87549	2.1458	2.37186	4.25885	6.87879	6.48948	5.7	5.85131	7.43115	1.74016	2.85416	2.1777	2.17905	3.20366	3.63262	0.719318	0.723559	0.516739	0.850864	1.36223	1.53016
LOC105155388	caffeic acid 3-O-methyltransferase-like	1.57989	1.09717	0.503019	0.233521	0.72175	0.672354	2.20033	0.460661	0.851756	0.442733	0.357085	0.452489	1.21213	1.04892	1.01077	0.242208	0.0882769	0.210276	1.88183	2.3186	1.68214	0.529282	1.31706	0.988911	0.742767	0.476815	0.642726	0.123941	0.110191	0.117524
LOC105155389	--	0.922965	3.24133	1.67618	1.53475	0.916831	0.626004	1.4461	1.66363	0.948001	2.37203	2.52335	0.668724	3.45303	1.37253	4.25868	3.57281	2.70318	8.42788	1.89811	1.21713	1.40303	2.3997	1.53003	1.52398	0.558839	0.728526	0.511856	2.4618	3.79982	2.99088
LOC105155390	--	26.5314	27.1391	20.0782	19.0864	17.4683	8.77319	18.6288	31.6829	30.9732	11.2868	15.8137	6.73924	30.5128	18.675	39.5065	36.3592	29.9721	51.7161	26.1246	23.3232	18.4054	19.4269	19.3978	12.0813	16.3224	22.3343	11.4123	15.0942	25.5517	36.5951
LOC105155391	mannan endo-1	0.185371	0.31511	0.231033	0	0.0585896	0.0209547	0.141186	0.219271	0.179414	0.0203343	0.0958804	0	0.423108	0.148434	0.294018	0	0.102714	0.209712	0.0769775	0.115619	0.0917452	0	0.0210888	0.0991928	0.0589253	0.149367	0.169322	0.0216315	0.0854745	0.128197
LOC105155392	--	23.9734	21.7055	23.6437	19.6928	23.2083	14.8139	19.4552	24.496	22.3187	17.2048	19.2051	14.5167	21.3404	18.9883	27.1142	23.7739	20.1127	28.4157	22.4587	24.2357	22.7522	18.7488	20.6356	21.3712	16.3984	20.1134	12.9202	18.545	23.0675	20.6001
LOC105155393	--	3.46923	2.74156	2.91386	3.49194	3.38488	4.33092	3.97494	2.73579	3.23262	5.39401	4.369	5.73755	3.85959	3.96564	1.84869	2.83273	3.4058	1.64244	4.96917	5.8141	6.32685	5.76821	5.33676	6.00506	4.52305	4.32336	5.26997	4.96363	4.32953	3.04597
LOC105155394	peamaclein	1.11955	0.0780764	0.148834	0.0772235	1.50977	0.337483	0	0	0.330232	0.39299	0.308838	0.363398	0.215188	0.557803	0.774861	0.240289	0.496271	0.844372	0.3306	0.670352	0.443277	0.905587	0.407572	0.44731	4.93487	5.63601	3.27238	1.95094	2.34022	1.73432
LOC105155395	--	206.804	165.84	146.306	186.883	210.625	125.678	199.427	325.026	319.362	255.271	240.892	198.051	269.144	242.129	444.548	354.148	234.715	353.255	228.741	260.798	211.915	234.208	244.256	226.322	290.249	419.296	210.01	302.458	319.098	360.63
LOC105155396	--	23.8261	24.04	26.583	23.3583	23.1986	30.5606	28.1337	24.5705	25.3225	29.0376	29.2381	33.1101	30.7847	32.4697	16.8196	22.2808	27.5359	17.2327	33.0534	32.9156	33.3459	30.4626	28.5604	32.8528	32.1089	27.4548	37.3659	32.9778	32.8694	26.6367
LOC105155397	--	0.236514	0.21207	0.134754	0.139836	0	0.0305556	0.329396	0.142104	0.0747476	0	0.0349525	0.0274182	0.0649435	0.0360737	0	0.181297	0	0	0.0748309	0	0.033445	0	0	0.028928	0.0572821	0.0311147	0	0	0	0.0373867
LOC105155398	--	0	0	0	0	0	0	0	0	0	0	0	0	0	0	0	0	0	0	0	0	0	0	0	0	0	0	0	0	0.0381729	0
LOC105155400	uncharacterized LOC105155400	0.149016	0.0519612	0.0742889	0.179878	0.282594	0.314441	0.272391	0.391706	0.164831	0.261542	0.256921	0.0806158	0.907007	0.63639	0.429736	0.852887	0.633031	0.758625	0.522547	0.396561	0.590017	0.344391	0.361661	0.51033	0.210528	0	0.0907428	0.162298	0.137422	0
LOC105155401	--	2.37276	2.4029	3.97654	2.899	4.11676	3.05888	1.78412	3.74226	4.85829	1.55061	4.07352	3.35931	2.93534	4.47369	12.6662	3.3319	4.30788	3.28403	2.82318	4.2068	4.57246	5.44724	2.96359	5.33805	5.47767	1.65041	1.49869	0.683375	0.954411	1.95516
LOC105155402	--	14.1476	16.0554	12.3107	15.259	6.28734	6.51343	6.26931	6.58128	8.91529	4.06324	7.27331	2.29611	7.74593	5.85883	8.20932	12.054	8.83688	12.4163	11.0141	14.1186	13.3251	10.9236	14.827	8.73586	8.6492	7.18534	9.555	8.72491	9.33055	12.7134
LOC105155403	--	6.31991	5.3902	5.96073	9.57282	8.78188	9.57705	7.00776	5.92668	5.66812	7.29491	8.92318	6.51459	8.42666	7.26419	6.00951	7.24048	7.28764	7.02097	7.47133	9.23316	10.2009	11.5466	13.3952	9.87125	5.9364	5.34804	4.03052	6.29857	5.69696	4.25255
LOC105155404	--	268.306	252.591	237.557	326.52	317.757	241.905	298.836	281.751	294.466	317.493	321.287	319.357	256.5	260.264	314.924	307.245LOC114555788	254.751	290.675	425.056	305.636	256.657	297.36	283.445	297.748	267.438	318.287	183.154	301.234	279.992	288.939
LOC105155405	--	2.70454	2.28161	3.02522	2.36701	2.67169	4.1202	3.61477	2.94561	2.8522	3.63243	3.4195	4.35792	3.54014	4.08807	1.78912	2.76715	4.13587	1.95206	5.46385	4.4016	6.65919	5.88083	5.54053	6.41547	4.00995	2.99941	6.36634	4.38901	3.96916	3.46457
LOC105155406	pentatricopeptide repeat-containing protein At4g30825	2.43062	2.77379	3.02148	2.68906	2.44772	3.47319	2.02596	2.95396	1.93206	1.80984	2.2314	1.27225	3.88314	3.35898	3.04655	3.11656	4.08122	3.02358	6.67654	3.82222	5.666	4.50488	5.28623	4.35122	3.16638	2.39336	4.66142	2.5736	2.60055	2.75938
LOC105155407	--	4.5546	4.16895	4.56826	5.66619	6.20382	5.73705	15.0652	27.7644	12.1752	11.8481	16.098	13.156	30.5884	28.8581	23.9552	24.7299	32.087	29.2905	27.5298	21.0219	22.4884	19.7601	24.5508	21.3777	7.17011	7.01544	6.71092	8.0736	8.90056	9.32952
LOC105155408	DNA-directed RNA polymerase 3	2.33038	2.03595	2.3746	3.84196	2.81673	5.22232	2.91788	10.9993	2.88931	4.05642	4.59626	4.0419	11.2719	11.2782	8.62579	10.1683	15.5377	11.7044	9.64176	7.76907	10.7226	9.38809	8.84503	9.43884	4.18961	3.14829	4.63151	4.69768	3.44798	2.91864
LOC105155409	--	0	0	0	0	0	0	0	0	0	0.0355978	0.0419627	0.120697	0.0129948	0	0	0	0	0	0.0149732	0.0269875	0	0	0.0369187	0.0578832	0	0	0.0123508	0.0126229	0.0374085	0
LOC105155410	polygalacturonase-like	0	0	0	0	0	0	0	0	0	0	0	0	0	0	0	0	0	0	0	0	0	0	0	0	0	0	0	0	0	0
LOC105155411	--	0	0	0.0498699	0	0	0	0	0	0	0	0	0	0	0	0	0	0	0	0	0	0	0	0	0	0	0	0	0	0	0
LOC105155412	--	0	0	0	0	0	0.0611589	0	0	0	0	0.209879	0.0548793	0	0	0	0.217727	0.0749455	0.0765088	0.0748894	0.13498	0.133885	0.761944	1.16946	1.15803	0	0	0	0.315671	0.124734	0.972814
LOC105155413	--	0	0	0	0.19356	0	0.0563933	0	0	0	0	0	0	0	0	0	0	0	0	0	0	0	0	0	0	0	0	0	0	0	0
LOC105155414	--	0	0	0	0	0	0	0	0	0	0	0	0	0	0	0	0	0	0	0	0	0	0	0	0	0	0	0	0	0	0
LOC105155415	--	0	0	0.114442	0	0	0	0	0	0.0634809	0	0	0.0465709	0	0.0612726	0	0.123176	0	0.129852	0	0.0572722	0	0.0497377	0	0	0	0	0.104842	0	0	0
LOC105155417	--	3.8676	4.37613	5.07607	6.08416	6.7358	5.49626	13.1295	14.2745	13.4891	11.0827	11.962	8.32662	12.8956	13.7783	16.662	20.0326	20.993	16.1624	21.0646	20.5193	19.9232	20.3509	24.209	27.0988	4.48281	6.03296	3.82114	5.0106	5.60483	5.45862
LOC105155418	--	0	0	0	0	0	0	0	0	0	0.0448269	0.211368	0	0	0	0.0589236	0	0	0	0	0	0	0	0.0929803	0.131202	0	0	0	0	0	0.0565219
LOC105155419	--	0	0.0772756	0.073654	0	0	0	0.540126	0.0776716	0.490268	0.0648266	0	0.0599451	0.496957	0.157738	0.34085	0.0792748	0.0818636	0	0.490814	0.221159	0	0	0.134464	0.189738	0.876661	0.748296	0.337377	0.137924	0.408744	0.408697
LOC105155420	--	0	0	0.052418	0	0	0	0	0	0	0	0	0	0	0	0	0	0	0	0	0	0	0	0	0	0	0	0	0	0	0
LOC105155421	--	0	0	0	0	0	0	0	0	0	0	0	0	0	0	0	0	0	0	0	0	0	0	0	0	0	0	0	0	0	0
LOC105155422	--	0	0	0.0417515	0	0	0	0	0.528347	0	0	0	0	0.201218	0	0.0483037	0.674066	0.139216	0.805344	0.324593	0	0	0.0362912	0	0	0	0	0	0	0	0
LOC105155423	--	0	0	0	0	0	0	0.0797913	0.0688453	0	0.0861899	0	0	0	0	0	0	0	0	0	0	0	0.0851193	0	0	0.0555029	0	0.149519	0.152813	0.120765	0.181127
LOC105155424	--	0	0.171236	0.0652842	0.135492	0.28973	0.355278	0.0398956	0.137691	0.036213	0.34476	0.0338668	0.1594	0	0.139813	0.0377647	0.0351331	0.471646	0.259261	0.0362533	0.0653424	0.0324062	0.45397	0.238368	0.168177	0.0277515	0	0	0.091688	0.181148	0.434705
LOC105155426	--	0	0	0	0	0	0	0	0	0	0	0	0	0.0286621	0	0.0344026	0	0	0.0337399	0	0	0	0	0	0	0	0	0	0.0278418	0	0.0660007
LOC105155428	--	12.6797	12.9934	17.0286	9.63861	8.17886	10.5307	11.7728	11.2461	10.8769	4.99592	8.29839	5.94964	12.849	4.32834	16.915	23.5119	16.3458	29.3725	6.01761	7.31678	4.86675	5.98044	20.0971	9.15742	8.62788	6.27518	5.98793	3.46255	13.9205	11.0715
LOC105155429	--	5.94236	4.49293	6.77551	18.8103	44.2955	77.363	46.317	9.27935	5.7921	469.72	387.427	184.602	27.3954	90.7061	18.4602	533.905	66.4725	797.169	12.607	40.5719	71.8663	271.397	134.431	252.016	23.1661	5.0659	23.7269	598.467	825.535	1123.76
LOC105155430	--	0.158731	0.290582	0.455011	0.328466	0.351188	0.69979	0.265971	0.37552	0.24142	0.41789	0.718388	0.322019	0.552989	0.550778	0.480641	0.766541	1.91297	2.04266	0.417462	0.475217	0.471363	0.94577	0.758443	0.594565	0.386838	0.237532	0.344347	0.555685	0.603826	0.329322
LOC105155431	--	1.29584	1.21876	2.00325	0.811835	0.586178	0.967607	0.666427	0.400003	0.815315	0.511212	0.737897	0.607779	0.616972	0.533097	0.521121	0.944101	1.4624	1.10286	1.77726	0.78303	1.42391	1.19518	1.68792	0.631068	0.272094	0.142323	0.52124	0.0998857	0.274089	0.197321
LOC105155433	WAT1-related protein At1g43650-like	6.80802	8.64517	7.47771	2.82513	3.12988	7.21031	4.12602	2.02882	3.1411	4.31313	3.87914	3.98834	2.48419	6.72445	3.65366	1.52372	2.25935	2.22411	9.75632	8.50167	6.52274	4.66973	4.30749	13.3408	6.91285	10.829	4.78865	7.78305	3.55886	4.18957
LOC105155434	--	1.59517	1.76982	1.15671	0.800223	2.44451	1.66114	1.17813	0.864031	1.22978	1.86648	2.65025	3.02039	0.929114	0.670914	0.557599	0.778117	0.535685	0.382801	0.374698	0.192957	0.334937	0.418932	0.175976	0.538016	0.61463	0.178057	0.220767	0	0.133733	0.213949
LOC105155435	--	0	0.0424472	0	0.0139945	0	0.0122318	0	0.0142216	0.0149612	0.035609	0.0559677	0	0.0519955	0	0.0468069	0.0580604	0.0449673	0.0612071	0	0.0539918	0.0133885	0.0117222	0.0369302	0.0347408	0	0	0	0.0378805	0.224521	0.104765
LOC105155436	--	0.871631	4.22309	0.777589	1.66129	1.15997	1.74245	30.2445	7.86239	5.63262	49.8803	41.9992	31.3452	12.5211	10.1876	5.45062	12.357	4.27046	36.07	7.16291	23.9436	6.62986	4.29392	11.8159	15.0038	6.41642	7.01284	3.6037	25.8673	60.498	81.9294
LOC105155437	--	1.56197	1.75499	1.32666	1.43654	1.17022	0.994017	0.986976	2.49391	1.02385	1.31996	0.658295	0.46945	2.94667	1.54412	4.60456	3.47663	1.2822	3.40326	2.04998	2.77115	2.63414	2.1559	2.05341	1.23825	1.81443	1.81132	0.422737	1.40416	0.853601	0.832166
LOC105155438	--	6.24346	6.01896	6.71336	7.94817	6.07483	5.25872	4.10258	6.17852	4.90875	4.51215	6.07876	3.626	6.88268	5.58756	6.42534	8.47376	8.81831	8.10202	9.04894	5.52819	6.08925	6.79025	6.12801	4.84759	5.83724	5.2704	6.23407	5.42855	6.74557	6.70529
LOC105155439	--	0	0	0	0	0	0	0	0	0	0	0	0	0	0	0	0	0	0	0	0	0	0	0	0	0	0	0	0	0	0
LOC105155440	--	0	0	0	0	0	0	0	0	0	0	0	0	0	0	0	0	0	0	0	0	0	0	0	0	0	0	0	0	0	0
LOC105155441	--	0	0	0	0	0	0	0	0	0	0	0	0	0	0	0	0	0	0	0	0	0	0	0	0	0	0	0	0	0	0
LOC105155442	--	0.308308	0.967553	0.563571	0.478492	0.129928	0.836445	2.6926	2.86351	0.852576	2.20958	3.40199	1.16754	1.53088	1.26181	2.01531	2.59175	7.63054	3.60419	0.739722	0.717912	1.01727	1.55866	1.91743	3.6075	0.261345	0.189278	0.563231	0.767519	4.7387	5.17407
LOC105155443	--	0.0951862	0.647226	0.521986	0.147728	0.120341	1.42033	2.43592	4.75396	1.84255	3.67541	5.71111	1.19725	4.07081	1.06707	0.274501	2.65588	6.17087	9.58399	0.948654	0.807425	1.22487	2.92855	2.16579	1.62991	0.121031	0.131484	0.260835	0.933036	5.57408	14.6402
LOC105155444	--	0	0.121034	0.115362	0	0	0	0.634485	1.03406	0.191972	0.812285	0.897675	0.140835	0.555976	0.370588	1.06772	0.620827	1.66686	1.04716	0.768744	0.404126	0.229056	1.55425	0.631818	0.69342	0.0980774	0.106548	0.158526	0.486057	0.480151	1.28026
LOC105155445	--	0.225076	0.183127	0.0997397	0.284628	0.569112	0.294009	0.274283	0.0525901	0.138313	0.0658395	0.155223	0.121764	0.0240344	0.106802	0.057696	0.107351	0.0277142	0.396093	0.0276935	0	0.0495095	0.0216739	0	0.0642342	0.021199	0.0230299	0	0.0233465	0.138377	0.110689
LOC105155446	--	0	0	0	0	0	0	0.0387793	0	0.0351996	0	0.0658383	0	0	0	0	0.1366	0.0352652	0.108003	0.0704777	0.31757	0.0629988	0.0551583	0	0.163471	0.0269749	0.0293047	0.0581342	0.23766	0.176079	0.105635
LOC105155447	--	0	0.0753437	0.0718126	0.111781	0	0.130269	0.0877704	0.416514	0	0.284427	0.260775	0.0876697	0.069219	0.230691	0.830823	0.850222	0.399085	3.78891	0.598179	0.21563	0.0712937	0.218473	0.0655511	0.0924973	0.0610532	0	0	0.134476	0.464946	0.717263
LOC105155448	--	0.0685075	0	0.0136612	0	0.0346448	0	0.016697	0.0144064	0.0606229	0.012024	0.0425215	0.0555927	0.0921749	0.0438855	0	0	0.0303679	0	0.0303452	0	0.0135625	0	0.0124701	0.0351924	0	0	0	0	0.0126355	0.0151609
LOC105155449	--	0.933748	1.33665	0.963672	0.677975	0.766295	1.39256	1.31755	0.792321	0.978491	0.560659	0.898152	0.824189	0.834406	1.22429	0.680279	1.30091	0.835083	1.13049	0.707475	1.27514	1.31345	0.851838	1.41638	1.13605	0.44436	1.40296	1.03247	1.23873	0.936639	1.93953
LOC105155450	--	0	0.293547	0.0621754	0.25808	0.157676	0.25377	0.227975	0.0655669	0.103466	0.246257	0.38705	0.177111	0.0299649	0.0332888	0.179832	0.434982	0.103658	0.282188	0.0345269	0.217808	0.246904	0.13511	0.283771	0.347032	0.13215	0.172276	0.313279	0.261966	0.575072	0.828009
LOC105155451	--	0.910312	0.396778	0.832001	0.863376	1.88616	0.9147	0.585478	0.292462	0.251732	0.843239	1.04632	0.492469	1.02067	0.350964	0.525037	0.922631	0.448358	0.45771	0.81204	0.302816	0.475569	0.635531	0.552333	0.454639	0.192912	0.23286	0.16168	0.141636	0.419745	0.223839
LOC105155452	--	0	0	0	0	0	0	0	0	0	0	0	0	0	0	0	0	0	0	0	0	0	0	0	0	0	0	0	0	0	0
LOC105155454	--	0.0531544	0	0.0529982	0.274984	0.201604	0.288417	0.0323876	0.0838337	0.058796	0.186586	0.16496	0.129402	0.102168	0.539131	0.245261	0.0285214	0.0883583	0.150336	0.470891	0.901773	0.236769	0.829206	1.42713	2.29821	1.68966	2.93696	1.62651	5.80578	2.3039	2.41146
LOC105155455	--	0	0	0	0	0	0	0	0	0	0	0	0	0	0	0	0	0	0	0	0	0	0	0	0.0306029	0	0	0	0	0	0
LOC105155456	--	10.9669	13.0876	15.9679	9.68804	11.5877	17.4547	17.0073	42.0243	15.3498	15.8261	15.8502	14.4255	36.0522	40.7276	36.0112	36.2211	49.382	32.4061	41.3437	39.8663	63.7038	70.5987	70.0854	67.8624	20.9253	11.3754	23.7779	25.3551	21.9435	21.1159
LOC105155457	--	0	0	0	0	0	0	0	0	0	0	0	0	0	0	0	0	0	0	0	0	0	0	0	0	0	0	0	0	0	0
LOC105155458	--	0	0	0	0	0	0	0	0	0	0	0.0284559	0	0	0	0	0	0	0	0	0	0	0	0	0	0	0	0	0.0256796	0	0
LOC105155459	--	0.287671	0.702168	0.478043	0.429927	0.363693	0.0578115	0.701125	0.369687	0.353559	0.1122	1.15728	0.103751	0.460777	0.648393	0.258096	0.85754	0.495904	0.397767	0.672509	0.382775	0.284753	0.304717	0.203635	0.191562	0.650271	0.0883042	0.175176	0.328232	0.501104	0.282944
LOC105155461	--	33.2233	96.8498	51.0157	17.098	20.0619	11.5365807LOC114545	30.2492	32.8607	32.0459	16.6257	25.249	5.44254	53.3595	26.5756	72.0622	33.6131	26.9334	39.6589	42.0735	18.7339	28.2665	16.2993	7.17392	15.9243	14.0667	12.6391	11.4946	4.84113	19.1292	16.9465
LOC105155462	NADH dehydrogenase (ubiquinone) complex I	7.48506	5.96428	9.18307	9.40837	8.76079	9.33385	9.90535	6.82491	9.37911	11.7773	12.4313	11.2464	10.9589	9.95812	7.4538	8.56602	9.26698	8.86488	10.1342	10.1833	11.2295	10.0346	10.4314	10.1134	6.96453	5.43893	6.7569	8.16135	9.94964	8.67057
LOC105155464	--	0	0	0	0.0698632	0	0	0	0	0	0	0	0	0	0	0	0	0	0	0	0	0	0	0	0	0	0	0	0	0	0
LOC105155465	--	0.0245258	0.0256562	0.0489076	0.0507519	0.0310073	0.0221797	0.0298878	0.0257877	0.0271289	0.107615	0.0507426	0.0199023	0.0942824	0.0261852	0.0282914	0.10528	0.0271795	0	0.0543182	0.122378	0.0485541	0.0425113	0.0223216	0	0.02079	0.0451711	0.0448049	0.022896	0.0452355	0.0542764
LOC105155468	--	0	0	0	0	0	0	0	0	0	0	0	0	0	0	0	0	0	0	0	0	0	0	0	0	0	0	0	0	0	0
LOC105155469	--	0	0	0	0	0	0	0	0	0	0	0	0	0	0	0	0	0	0	0	0	0	0	0	0	0	0	0	0	0	0
LOC105155471	--	8.34588	8.20539	9.09302	8.85159	8.88543	9.21212	23.3233	15.0653	24.5021	22.2291	25.4896	29.9079	21.2481	18.9823	13.0776	13.0867	15.8784	13.1097	23.626	20.2897	20.767	14.013	18.1233	17.0489	11.0995	9.3807	11.8075	8.74808	11.6703	14.0259
LOC105155472	--	0.282448	0.295465	0.375491	0.828008	0.35709	0.596	0.344198	0	0.208284	0.123933	1.07134	0.0382003	0	0.150779	0.217209	0.252591	0.104336	0.106512	0.104258	0	0.0465972	0.0407979	0	0	0	0	0.042999	0.131839	0	0
LOC105155473	--	79.3333	70.5998	79.4194	115.314	142.523	166.888	279.175	234.875	227.97	503.306	372.866	586.543	242.01	316.474	210.352	358.124	313.237	430.164	218.121	381.212	280.105	438.24	422.101	448.144	287.176	338.853	231.917	404.025	498.993	486.086
LOC105155474	putative leucine-rich repeat receptor-like serine/threonine-protein kinase At2g24130	0	0	0	0	0	0.0119039	0	0	0	0	0	0	0	0.0140537	0	0	0.0145873	0.0446748	0	0.0525446	0	0.011408	0	0	0	0	0.0120235	0	0	0.072826
LOC105155475	uncharacterized LOC105155475	0.172238	0.108106	0.274771	0.196029	0.217755	0.311523	1.42727	0.253539	0.685867	2.35794	1.30068	1.34178	0.827648	0.643619	0.238419	0.572997	0.64897	0.720964	1.25882	0.653164	0.920652	1.00013	0.940551	0.929028	0.262804	0.333085	0.377582	0.450218	0.571817	0.400227
LOC105155476	calcineurin subunit B	16.8642	16.2742	16.4363	18.0158	17.0567	14.8315	12.0738	16.5793	15.5295	14.5404	14.3054	10.7427	13.128	14.2691	23.1009	20.3148	15.0445	21.8451	24.1839	18.7651	17.9034	16.0041	16.0009	16.821	13.8308	14.21	10.2052	14.3266	15.3967	16.4212
LOC105155477	--	8.65343	12.0513	11.3292	8.73566	7.91423	11.013	8.17339	0.884974	10.2701	10.0637	5.82271	6.61658	0.657222	0.870533	0.394426	1.41131	0.961885	2.49951	1.01942	2.3361	1.58816	1.29933	1.07723	5.90001	1.51611	2.13148	2.81093	4.68987	4.75416	5.84986
LOC105155478	--	8.07992	9.85194	13.4789	5.86098	4.37166	10.3555	7.41125	17.649	7.0731	4.28489	6.05763	5.8235	13.4263	16.1771	11.5253	12.2513	17.8313	8.09905	3.65594	3.24269	5.98557	3.52388	5.28205	3.61509	9.60354	3.42432	12.4593	1.54104	2.21136	3.17245
LOC105155479	--	75.3353	72.1718	73.0686	81.1582	91.3537	79.9431	69.997	55.5131	79.6287	68.1487	62.0163	77.6707	55.7729	64.0057	54.8623	40.3796	44.3007	36.7356	58.8241	58.6686	61.6127	63.5125	63.9953	62.8127	134.424	142.405	110.554	122.011	95.2378	91.9017
LOC105155480	--	1.2533	1.17485	1.02242	1.34727	1.23468	1.85467	4.4629	2.41309	1.65639	3.59952	3.50225	4.72855	2.81569	2.34601	1.89634	3.5808	2.09238	3.05672	2.88388	5.63643	4.10845	7.4905	7.58467	8.44495	5.14641	3.88215	3.67226	5.74371	4.98344	4.32249
LOC105155481	--	4.66228	5.38169	6.07522	5.53915	7.62204	8.75242	3.60486	1.77492	3.44993	2.97689	2.94369	2.84405	2.68841	3.81053	2.26251	4.00267	4.24028	3.29201	6.6405	8.96854	13.3357	15.3265	14.6612	11.1079	7.79519	2.65009	9.14871	5.34301	4.69987	3.66459
LOC105155482	--	5.74806	5.86224	7.31164	4.90362	8.01607	14.1756	4.3121	4.36029	3.17021	5.98571	6.14497	8.09459	6.41667	9.21398	6.15037	6.71838	6.70711	8.33235	6.17018	8.88405	9.09727	10.8097	13.4211	22.797	7.15266	6.871	10.4277	13.4077	12.2998	8.85838
LOC105155483	--	110.84	81.5549	98.4346	104.29	114.48	118.056	33.3152	45.8878	30.7631	35.7695	28.6303	29.677	45.1673	44.5514	36.6272	41.4216	48.3893	31.6926	66.2081	63.3743	56.3513	61.8288	63.7817	59.2098	45.3938	43.2589	38.0949	48.8149	45.8958	27.3101
LOC105155484	probable E3 ubiquitin-protein ligase RHG1A	19.8664	18.8997	22.769	20.5853	22.0093	28.219	27.4008	16.3816	19.0136	29.7457	29.6918	30.2956	22.7481	24.2562	13.3314	17.6617	20.2488	13.0415	23.3278	28.8334	29.4539	29.6171	32.3007	38.9403	21.813	21.6896	26.9657	28.0514	24.3108	20.9303
LOC105155485	50S ribosomal protein L4	8.68135	8.98092	8.43226	12.1642	10.1656	12.2543	10.267	16.5045	8.1145	12.0602	10.3724	11.412	16.6249	18.5374	16.5549	16.1232	17.9278	17.4319	17.8789	19.5649	22.4187	17.463	20.1756	15.8802	12.8171	9.38106	8.89535	13.0389	11.2851	8.61354
LOC105155486	probable carotenoid cleavage dioxygenase 4	0.413338	2.07546	1.36001	0.833948	0.731599	0.635456	1.38519	1.02132	0.662952	2.37589	2.13794	0.788231	2.00606	1.4563	1.95488	2.32877	2.15288	3.41359	1.41892	1.2581	1.47293	1.18214	0.865238	0.831635	0.437971	0.323543	0.547451	0.829621	2.91604	4.45931
LOC105155487	probable carotenoid cleavage dioxygenase 4	1.06265	1.66744	1.5893	0.755897	0.699728	0.360374	0.836337	0.48883	0.367324	0.524557	0.732856	0.161686	1.27658	1.18182	1.04704	0.760258	0.68695	0.425776	0.759982	1.03838	0.832733	0.383734	0.402978	0.189544	0.900785	0.733938	0.6471	0.227341	0.898315	0.636914
LOC105155488	cytochrome b561	2.26743	2.30217	2.8858	2.23562	3.1533	3.58238	2.08048	1.99141	1.46059	2.65699	2.37319	3.13879	3.20458	3.1186	2.2463	2.67663	3.07443	1.94651	4.37188	4.5655	5.05657	5.65255	5.41404	5.19584	5.20083	4.27436	5.83568	4.99303	3.97295	3.09929
LOC105155489	--	0.465583	0.531317	0.295409	0.350342	0.856177	0.459321	0.361054	0.0445033	0.608633	2.08004	0.788126	1.0304	0.244063	0.497082	0.146472	0.454219	0.281431	0.0957672	0.32809	0.295673	0.0418964	0.696961	0.616348	2.1018	0.107635	0.155909	0.0386612	0.355616	0.27323	0.140502
LOC105155490	--	0.0742093	0.0258765	0.147982	0	0.062547	0.290811	0.211011	0.130045	0.0820855	2.58323	1.99595	0.56205	0.261503	0.18487	0.0285343	1.64585	0.520844	2.60257	0.164354	0.148114	0.048971	0.557392	0.247646	0.2965	0.104842	0.0227795	0.0903792	1.52411	4.53958	3.4214
LOC105155491	--	0	0.0498965	0	0	0.241213	0.107838	0.29063	0.0752283	0	0.23022	0.0986848	0.135472	0	0.0763878	0	0	0	0.0539615	0	0	0.0236072	0.0413383	0.130234	0.142932	0	0	0	0.0890568	0	0
LOC105155492	--	0	0	0	0.114281	0.0698208	0.0249716	0.16825	0	0	0.145394	0.085695	0.156853	0	0.0294813	0	0.0296331	0.0306008	0.0312391	0	0	0	0.0478626	0	0.16549	0	0	0	0.0515562	0.101859	0.0305543
LOC105155493	--	16.4648	10.9005	14.3026	25.4833	44.9967	15.9096	10.6094	8.63225	6.88576	14.449	12.786	11.7869	9.79759	8.28369	14.6218	21.4452	13.4472	15.718	12.588	23.1386	22.5044	31.9011	29.4775	44.3369	27.7225	34.4786	13.9268	31.8783	32.1566	20.6644
LOC105155495	--	0	0	0	0	0	0	0	0	0	0	0	0	0	0	0	0	0	0	0	0	0	0	0	0	0	0	0	0	0	0
LOC105155497	--	0.0541875	0.198397	0.216113	0	0.0342538	0.0245019	0.198102	0.113951	0.0299694	0	0.0560555	0.0439723	0.0260385	0.202488	0.343789	0.0872271	0.0600504	0	0.120011	0	0.0804568	0	0	0	0.0229667	0	0.049496	0.0505865	0	0.0599593
LOC105155498	uncharacterized LOC105155498	0.151258	0.126584	0.21114	0.250402	0.172108	1.29949	0.258058	0.0636162	0.368087	0.491135	1.64296	0.576896	1.09025	0.258387	0.0523445	0.405808	0.553159	0.325129	0.401996	0.452845	0.673759	0.209744	0.743387	0.0518011	0.28208	0.0417876	0.331591	0	0.209236	0.234318
LOC105155499	probable carotenoid cleavage dioxygenase 4	0.172464	0.64433	0.343914	0.0764751	0.093446	0.178247	0.210169	0.0259053	0.163516	0.0864847	0.280357	0.0599793	0.331493	0.0789138	0.0568408	0	0.163821	0.0557459	0	0	0.146327	0	0	0	0.271502	0.136131	0.0675138	0.0690012	0.0454418	0.13631
LOC105155500	--	0	0	0	0	0	0	0	0	0	0	0	0	0	0	0	0	0	0	0	0	0	0	0	0	0	0	0	0	0	0
LOC105155501	--	1.47635	4.24054	3.74241	1.70876	1.10725	0.882537	1.92109	1.97327	2.24197	0.944246	2.40735	0.46703	4.20845	1.6831	3.46377	2.25568	1.96885	3.5669	1.60715	0.724177	1.78337	0.889144	0.705994	0.599867	2.31203	0.898688	1.59995	0.28032	2.26146	2.27043
LOC105155502	--	0	0	0	0	0	0	0	0	0	0	0	0	0	0	0	0	0	0	0	0	0	0	0	0	0	0	0	0	0	0
LOC105155503	--	0.69767	1.07327	1.88227	2.18679	0.415079	1.83712	1.92545	0.0863018	1.81581	1.33255	6.5804	0.632754	1.40016	0.262896	0.284042	0.726686	0.409318	0.371427	0.95436	0.143344	0.914021	0.177837	0.317484	0.0702734	1.28716	0	1.57443	0	0.851549	0.499518
LOC105155504	--	26.7504	25.0768	25.6993	27.4636	26.7195	28.8159	34.0756	40.9935	29.8839	33.436	35.9591	33.4608	42.9517	39.2901	38.2565	43.616	39.439	40.362	41.7989	49.9105	45.8484	44.1642	44.9532	44.8694	32.6731	31.8747	31.7243	37.0038	34.6733	30.2212
LOC105155505	--	103.146	89.1672	109.86	108.756	134.166	139.309	110.496	93.8959	102.615	149.787	123.753	178.237	99.4515	121.286	88.2662	99.9717	87.7796	88.9665	105.365	118.945	126.587	145.863	133.112	140.108	108.667	96.8204	108.705	118.274	108.962	96.0932
LOC105155506	uncharacterized LOC105155506	7.24889	6.17332	6.16199	6.20205	6.87341	6.26129	6.85175	6.10724	6.63048	8.88961	8.46016	8.22022	6.65395	7.93776	10.1843	9.02582	8.59964	11.7754	7.92427	7.37315	6.85339	7.24887	8.24676	6.96216	5.8296	7.14612	5.68752	6.81054	6.29927	6.17001
LOC105155507	--	3.12009	3.13539	3.5396	4.01624	3.6651	5.86542	5.1794	1.33033	4.4839	5.98282	6.4553	6.14037	1.79442	2.08527	1.54451	2.12237	2.87232	2.90444	5.15543	3.72663	4.17062	3.5664	4.76261	4.4487	3.21753	2.99769	4.67887	2.37378	2.52618	3.26214
LOC105155508	--	53.096	45.5602	56.5166	43.9071	50.8698	40.9474	48.6208	32.664	45.368	51.8813	50.6205	56.3503	35.4171	39.9961	30.9948	36.9699	35.027	28.4453	52.8759	55.3512	51.6195	54.0817	49.1865	56.7008	64.8876	72.1746	58.3287	68.333	65.0061	56.2802
LOC105155509	probable transcription factor KAN2	0.736372	0.902364	1.06985	1.04489	1.30336	1.27478	0.538416	0.508798	0.372355	0.387729	0.587641	0.273168	1.51648	1.12313	0.41258	0.903131	1.3523	0.666454	0.792136	1.36475	1.99928	1.1305	0.765934	1.17085	1.46242	0.561868	1.65272	0.56959	0.911912	0.535445
LOC105155510	flavonoid 3'	0.0559049	0	0.0557407	0.0578427	0	0.151671	0.0681271	0	0	0.0490602	0.231329	0.181464	0	0	0	0	0.0619537	0.126492	0.0619073	0	0	0	0	0	0.0473893	0	0	0.10438	0.154667	0.247439
LOC105155511	inactive poly [ADP-ribose] polymerase RCD1	43.7466	39.1429	42.8602	40.1507	40.1232	45.6799	49.2348	49.9337	42.5459	49.0471	49.9138	52.6635	58.7357	55.3294	31.1504	38.0143	51.8284	36.5056	68.3303	53.5946	57.1666	56.7222	50.7459	56.2468	45.5563	38.2557	52.6482	45.665	44.8998	40.8363
LOC105155512	--	0	0	0	0	0	0	0	0	0	0	0	0	0	0	0	0	0	0	0	0	0	0	0	0	0	0	0	0	0	0
LOC105155513	probable inactive shikimate kinase like 2	15.4763	14.9442	16.0837	17.3368	14.0726	17.6024	9.82883	8.32402	10.7651	8.54063	12.4999	7.4628	7.06491	8.16634	8.85753	10.4122	11.7087	8.45122	9.68951	8.61332	9.04428	10.1369	8.85753	8.76558	12.4125	9.86671	13.0218	10.558	10.8414	10.8676
LOC105155514	--	11.036	8.59769	9.87423	12.1998	10.3175	10.2429	10.6882	9.89373	10.0549	10.7042	10.7855	11.0059	11.4714	10.4493	9.41376	11.5004	10.7495	9.06815	12.6068	12.7813	12.0452	13.9188	13.6653	12.4822	10.3643	10.885	8.56842	9.97723	11.7843	9.89772
LOC105155515	uncharacterized protein At1g32220	40.747	44.7307	42.7638	41.1516	33.3309	32.8265	25.5992	28.3347	29.8802	20.3722	27.7092	16.4669	27.9268	26.9342	27.9396	27.7	37.204	32.1765	28.691	28.4806	23.8788	28.2512	27.7767	22.7386	41.0355	38.5699	43.714	35.19	44.0443	44.4046
LOC105155516	glycerol-3-phosphate acyltransferase	16.0178	18.285	18.7868	19.1683	17.554	21.505	13.2618	12.4809	12.5838	11.5088	13.1784	9.47218	14.7296	15.7309	9.88785	13.4591	18.5607	10.8816	24.9551	20.4001	22.1701	21.7046	20.7619	17.8062	21.0952	17.8972	26.6642	20.577	18.0684	16.7405
LOC105155517	cellulose synthase-like protein D2	7.4106	7.4447	10.5181	8.86212	11.4259	16.7447	7.85393	5.92668	6.37426	10.8327	8.40444	15.2554	5.57854	8.81972	6.27204	8.17799	8.34036	5.90185	18.1793	20.2379	25.2065	36.2972	35.0508	32.1101	17.7776	13.1654	15.6569	17.4521	11.645	7.95604
LOC105155518	--	66.6711	63.6858	75.4032	57.25	47.7439	37.6722	54.7379	28.2452	59.8591	33.6529	42.0864	27.6041	35.9658	25.4592	30.819	28.4626	26.6416	29.2894	31.2562	20.1546	31.1669	20.8351	21.2598	14.2913	43.7273	43.7843	40.051	29.6664	40.7501	39.0941
LOC105155519	--	239.935	213.316	153.382	139.607	148.046	99.7675	145.103	301.297	176.471	107.297	104.176	91.6564	184.208	147.343	338.611	205.919	148.503	237.688	319.139	136.68	161.29	114.946	117.258	106.113	90.8583	130.306	82.6562	90.8338	111.653	126.864
LOC105155520	flavonoid 3'	1.04793	0.0522012	0.074632	0.335601	3.0598	3.76816	2.15879	0.078703	1.57313	7.15993	8.56917	8.05833	0.407641	0.932355	0.489284	5.32839	1.99082	3.92355	0.138148	0.0746986	0.518649	7.76296	1.79395	3.50336	0.14805	0.275721	0.136743	9.96922	12.9083	6.43273
LOC105155521	--	10.6835	9.281	7.44541	7.84093	12.3851	7.92309	10.0459	5.67488	7.56476	5.87182	6.04215	5.45967	6.50149	3.63107	9.42405	6.70445	4.50635	5.89681	2.53804	3.50468	2.96396	4.61348	4.30653	4.96906	1.50413	2.0766	1.04676	0.931782	1.94319	2.53609
LOC105155522	--	0	0	0	0	0	0	0	0	0	0	0	0	0	0	0	0	0	0	0	0	0	0	0	0	0	0	0	0	0	0
LOC105155523	--	0	0	0	0	0	0	0	0	0	0	0	0	0	0	0	0	0	0	0	0	0	0	0	0	0	0	0	0	0	0
LOC105155524	--	0	0	0	0	0	0	0	0	0	0.0732115	0	0	0.240529	0.17814	0.288703	0.179057	0.184904	0.0943806	0.277149	0.0832548	0	0.0723021	0	0	0	0.307303	0.228609	0.389408	1.07709	1.29237
LOC105155525	--	0	0	0	0	0	0	0	0	0	0	0	0	0	0	0	0	0	0	0	0	0	0	0	0	0	0	0	0	0	0
LOC105155526	--	8.38293	5.38368	5.63392	11.6104	17.2054	13.7706	4.46126	2.92878	3.49192	5.79679	4.61038	4.4992	4.02821	4.89989	3.88635	4.24186	2.93985	3.0612	9.69425	8.9217	6.14465	8.55269	6.85692	7.44975	5.53189	5.69209	3.68319	6.2161	7.95093	3.72795
LOC105155527	--	0.274254	0.43034	0.039064	0.749937	0.495329	0.992072	0.31034	0.391351	0.130012	0.79079	0.891653	0.65176	0.734236	0.313723	0.610124	2.16532	1.34596	5.09724	0.846019	0.234593	0.387817	0.916788	0.85579	0.587018	0.315506	0.108239	0.178935	0.676646	0.993603	0.823693
LOC105155528	--	33.9087	36.2717	32.0932	57.5722	54.6348	31.0108	39.2248	49.727	44.9105	54.9276	53.8033	48.2054	46.1256	39.8096	64.9953	59.7823	40.968	70.3052	44.1135	52.0947	40.0002	50.1576	52.673	44.9117	37.3343	50.361	23.0551	46.769	48.1992	57.0566
LOC105155529	--	0	0.0469675	0	0	0	0	0	0	0	0	0	0	0	0	0	0.0240913	0	0	0	0	0	0	0	0	0	0	0	0	0	0
LOC105155530	protein DCL	9.44423	9.9793	7.7044	13.4236	13.4476	13.5013	9.88144	6.51978	9.23311	10.4646	11.8915	10.3733	10.9558	11.2545	7.04274	10.5958	9.7789	9.65911	9.5603	11.1861	11.0482	15.2125	13.3707	15.1508	11.6042	9.4438	11.0664	17.277	13.2842	14.778
LOC105155531	F-box protein At1g47056-like	21.8674	17.8971	21.0155	20.4724	22.0683	22.72	11.7862	10.2301	9.97366	9.92471	10.324	9.94346	12.0909	12.9385	9.4676	11.1236	9.24496	6.82225	18.9668	15.6315	17.3546	17.3153	17.8856	16.2973	9.83166	7.55817	8.5528	9.74844	9.00812	7.07776
LOC105155532	mannose-P-dolichol utilization defect 1 protein homolog 2	31.9816	32.4078	34.0991	27.4271	28.4481	31.3486	32.2164	43.7452	32.4873	37.798	33.8982	34.197	38.8841	49.1938	49.3542	38.5057	44.4412	46.4204	41.0802	44.8039	40.8994	44.1493	41.1214	45.7586	42.3632	46.4174	36.8263	42.7472	45.4279	36.4569
LOC105155533	--	5.45386	6.61979	10.8342	2.71376	2.31593	3.31319	5.93592	0.0875489	5.61824	12.422	8.09672	13.9866	0.320088	1.02233	0.192098	0.44678	0.322959	0.989087	0.138307	0.373925	1.03026	1.40717	1.28829	2.2456	0.211745	0.0766777	0.228168	1.24371	1.65092	1.47414
LOC105155534	--	69.6109	85.9436	98.9534	126.902	112.283	155.346	165.713	375.513	161.907	247.411	282.669	225.515	372.399	452.333	344.77	473.602	596.908	564.54	332.69	348.239	394.734	659.705	608.541	676.241	229.34	154.731	295.822	485.771	526.895	435.11
LOC105155535	--	51.0018	48.6675	52.8181	58.4063	68.8745	73.567	59.7898	25.829	52.5332	49.6555	64.8955	55.0834	35.2358	34.791	24.3657	32.2084	29.7416	33.9918	14.6191	28.784	28.6167	26.7642	37.4448	40.261	20.4266	23.4527	23.8731	30.7328	31.7772	36.7969
LOC105155536	--	0	0	0	0.0292047	0.0356857	0.0510523	0.0343973	0	0.0312222	0	0.145997	0.0458104	0	0	0	0.181747	0.187682	0.191597	0	0	0	0	0	0	0	0.0259933	0	0.237155	0.0520607	0.21863
LOC105155537	--	3.70918	2.44502	3.49564	1.65602	2.18411	1.21768	2.9102	1.0685	1.82662	3.0321	4.12614	5.48387	0.854555	1.13922	1.05501	1.33593	1.06986	1.83945	1.94118	2.12968	2.81654	2.17977	2.26597	0.957056	2.82115	3.20518	1.83326	2.63259	2.15546	3.34526
LOC105155538	uncharacterized LOC105155538	91.7831	100.064	64.3454	75.8232	85.8201	54.1248	70.0804	155.112	87.2476	73.7496	64.0893	57.9939	95.6967	96.0023	197.357	141.333	105.316	154.78	129.111	101.804	74.1486	79.4622	83.7952	78.2134	186.32	272.451	147.02	204.882	189.608	213.539
LOC105155539	--	15.3589	11.9643	17.4485	13.156	14.7635	19.2637	10.5032	4.90444	5.8966	8.05252	10.7127	9.2102	5.71109	6.60118	5.3176	5.0174	6.04075	3.80633	10.3426	6.11569	10.1858	6.47561	6.89977	6.08855	4.75956	2.76639	5.40809	2.43729	3.46543	2.28451
LOC105155540	--	19.1764	21.6613	22.8005	21.3316	17.984	17.1385	28.306	26.6001	24.0499	23.7022	27.7073	20.8216	27.5145	27.2023	25.5997	25.1685	23.8952	27.0418	38.2835	28.6159	30.7454	23.6029	24.9094	26.9013	28.2753	31.2977	21.8336	29.8788	33.2934	36.6103
LOC105155541	--	3.72246	3.08359	2.37387	2.60024	3.17727	3.4518	3.29283	3.55635	2.48725	3.31645	3.4012	3.14338	3.99515	5.56806	3.26953	3.2242	3.60171	4.23264	1.1927	2.11199	2.39412	1.9979	2.56243	4.31951	1.84201	1.82709	1.69146	3.84552	2.91009	3.51261
LOC105155542	--	3.51415	2.54063	2.4892	7.10345	7.99366	8.65048	3.29036	8.58826	2.98663	5.97728	6.33018	5.48314	9.98839	8.93793	6.35442	10.44	12.48	8.42704	7.55753	6.93265	6.07059	11.7237	10.5582	12.4298	3.2779	2.79882	3.60649	8.5372	6.71924	6.35065
LOC105155543	--	18.0231	18.7467	20.0122	19.1246	17.219	15.8823	39.7463	17.4968	50.8595	33.3404	46.3462	29.0432	29.3278	19.7892	16.774	21.3197	30.9244	26.1823	11.5667	14.716	22.2497	21.4775	23.9526	14.7294	18.8368	13.6267	26.1439	15.2002	22.0039	42.3786
LOC105155545	--	0	0	0	0	0	0	0	0	0	0	0	0	0	0	0	0	0	0	0	0	0	0	0	0	0	0	0	0	0	0
LOC105155546	--	1.60298	0.826943	1.13849	1.65854	7.99533	7.1886	2.08722	0.669562	0.825832	4.66336	2.63501	2.95796	0.69641	1.07843	0.709239	1.24894	0.535358	1.49052	0.243162	0.262963	0.347774	1.75083	1.49888	2.68844	0.577027	0.444871	0.260747	2.52142	1.17451	0.874711
LOC105155547	--	0	0	0.0115951	0	0.0147026	0	0	0	0	0	0	0	0	0	0.0134148	0.0624001	0	0	0	0.023211	0.0345341	0	0	0	0.0197158	0	0	0	0	0
LOC105155548	--	0.045322	0.0237054	0.0451889	0.0937859	0.0859488	0.0409864	0.110461	0.214442	0.175463	0.357957	0.586054	0.533282	0.0435568	0.0725825	0.235262	0.0972748	0.301354	0.15382	0.0501881	0	0.0448623	0.117837	0.0824975	0.0582049	0.0192092	0.0208682	0.0413981	0	0.167184	0
LOC105155550	--	0	0.0431975	0	0	0.0261036	0	0.0251611	0	0.0685157	0.0181192	0.0213589	0	0.019843	0	0.190537	0	0	0.256942	0.045728	0	0.0204377	0.0357883	0.0187915	0.0176775	0	0.0380275	0.0377192	0	0.0190409	0.0456928
LOC105155552	--	0	0	0	0	0	0	0	0	0	0	0	0	0	0	0	0	0	0	0	0	0	0	0	0	0	0	0	0	0	0
LOC105155554	--	0	0	0	0	0	0.0576409	0	0	0	0	0	0.103445	0	0	0	0	0.0706345	0.0721079	0	0	0	0	0	0	0	0	0	0	0	0.0705273
LOC105155555	--	0	0	0	0	0	0	0	0	0	0	0	0	0	0	0	0	0	0	0	0	0	0	0	0	0	0	0	0	0	0
LOC105155556	--	0	0	0	0	0	0	0	0	0	0	0	0	0	0	0	0	0	0	0	0	0	0	0	0	0	0	0	0	0	0
LOC105155557	--	0	0	0	0	0	0	0	0	0	0	0	0	0	0	0.103261	0	0	0	0	0	0	0	0	0	0	0	0	0	0	0
LOC105155558	--	0	0	0	0	0	0	0	0	0	0	0	0	0	0	0	0	0	0	0	0	0	0	0	0	0	0	0	0	0	0
LOC105155559	--	3.99128	3.73804	3.75037	5.03772	5.15173	7.12445	5.01666	5.51495	5.38572	8.36225	9.36022	8.05476	5.84412	7.09476	4.43534	5.24755	7.47995	5.22461	6.61815	5.2969	6.06065	7.06309	7.43631	6.78075	4.03872	3.67553	5.15364	5.61833	7.38081	6.05812
LOC105155560	--	0.0891941	0.0466524	0.133398	0.553714	0.338296	0.322647	0.163041	0.0468915	0	0.0782736	0.184538	0.217139	0.0857201	0	0	0.0957188	0	0	0.0987705	0	0	0	0	0	0	0	0	0	0	0
LOC105155561	--	0	0	0	0	0	0	0	0	0	0	0	0	0	0	0	0	0	0	0	0	0	0	0	0	0	0	0	0	0	0
LOC105155563	--	72.5816	73.0937	61.3088	44.6637	56.5701	63.5725	33.4054	18.0018	33.4738	19.6954	10.9873	27.1561	9.34739	16.821	10.7577	5.07985	6.57675	7.99277	31.6595	27.8733	40.9812	21.8592	19.3331	11.4727	26.4508	19.8003	19.1665	5.34239	4.12642	2.91856
LOC105155564	protein yippee-like At4g27740	1.71789	1.91687	1.25609	1.50095	0.723959	0.828563	1.11651	2.56893	0.928997	1.50756	1.06627	0.774468	1.94449	2.7308	3.12659	2.45808	3.80752	3.93013	6.12975	5.56218	3.70324	3.27544	3.89138	2.94161	1.7151	1.19528	1.18559	0.890961	1.76027	1.14052
LOC105155565	--	0.640215	0	0.319167	0.662406	0.404702	0	0.780181	1.00973	2.47858	0	0	0	0.30764	0.68353	0.369255	1.03057	1.41897	0.724284	0	0.319452	0.633721	0	0.291338	0	0.542695	0.294783	0	0	0	0.708408
LOC105155566	--	0.2185	0.177777	0.363097	0.602864	0.24555	0.878215	0.147928	1.12318	0.107418	0.191748	0.552524	0.0788043	1.32994	0.596168	0.392074	0.312646	4.41236	2.55432	0.940956	0.411877	0.528695	0.904751	1.48042	0.374146	0.123478	0	0.399166	0.135987	0.47017	0.268638
LOC105155567	--	10.8687	10.4252	11.7543	10.7604	11.1289	12.0429	12.0812	10.789	11.7726	11.1988	12.0337	12.8634	12.5478	11.9563	10.054	10.7508	11.5637	10.8031	14.1506	12.6138	13.7489	11.9776	12.4044	12.0555	12.5982	10.5205	14.3841	11.8483	13.7378	11.9496
LOC105155568	--	0.938426	0.809883	1.23976	2.23319	2.19488	1.97312	0.486025	0.32068	0.934224	0.638236	0.485388	0.285569	0.248016	0.150287	0.730691	1.4099	0.623977	0.822781	2.10434	1.73253	1.78815	4.0665	3.28823	1.96846	0.258531	0.0432093	0.128577	0.350425	0.302896	0.259596
LOC105155569	--	0.844977	0.631372	0.300891	0	0.0763056	0.109164	0.0735506	0	0.200284	0	0	0.0489775	0	0	0.069622	0.129541	0.133772	0	0.0668357	0.240927	0.298716	0.0523079	0.274656	0.258372	0.153486	0.389065	0.22052	0.169034	0.22264	0.333921
LOC105155570	agamous-like MADS-box protein AGL104	0	0.117648	0	0	0	0	0.137052	0.0591254	0.0622005	0	0	0.114079	0.135105	0.0600368	0.0324329	0.0603458	0	0	0.0311349	0.140293	0	0.0243673	0.0255893	0.0240722	0.214501	0	0.12841	0	0.0518575	0.0933329
LOC105155571	--	0.588286	0.871816	0.904277	0.507231	0.805731	1.92854	1.25457	1.44329	1.08454	2.25863	1.77498	2.54605	1.13075	1.43937	0.989636	1.78874	1.38537	1.74703	2.49722	1.17416	1.72269	3.67514	2.76631	3.16894	1.8077	0.790046	2.12702	3.2265	3.11948	1.46463
LOC105155572	cytochrome P450 81E8-like	9.95199	15.9596	11.9364	11.0019	15.4122	21.1686	24.6706	8.11025	18.706	51.3548	54.4707	73.8084	9.00314	10.8851	8.86959	18.9577	15.3971	23.7564	11.4247	11.6071	9.61019	14.6984	15.657	17.7495	15.5314	16.7832	21.9591	23.1698	27.9596	24.6627
LOC105155573	--	5.77945	3.80154	6.63557	1.54025	1.49457	1.42543	2.13423	0.230182	0.774891	3.4965	0.679396	0.604006	0.462862	0.46746	0.454554	0.0939732	0.145563	0.544864	0.0969693	0.480634	0.0866792	0.379458	0.159395	0.374862	0.222686	0.241919	0.239958	0.653985	0.323019	0.387579
LOC105155574	--	2.764	7.8696	3.95409	1.71588	1.51932	1.30413	1.58162	0.884497	2.18003	0.906959	1.11885	0.370573	1.40902	0.538878	2.43979	1.28965	1.22522	1.60426	1.384	0.335797	0.975431	0.291621	0.153123	0.329245	1.44653	0.708267	1.73436	0.583376	1.92835	1.5425
LOC105155575	--	0	0.0213136	0	0	0	0	0	0	0	0.01788	0	0	0	0	0	0	0.0225791	0	0.0676865	0	0	0	0	0	0	0.0375255	0	0	0	0
LOC105155576	--	0	0.0434675	0.0828607	0.214964	0.0262667	0.0939436	0.202547	0.0873805	0.160869	0.109395	0.107462	0.101157	0.179703	0.110909	0.0479321	0.133776	0.161169	0.0940176	0.0690207	0.0207336	0.041131	0.09003	0.132363	0.0711518	0.0176115	0	0.0189775	0.0581866	0.0574796	0.0919568
LOC105155577	peamaclein-like	0.40482	0.105869	0.807261	1.98955	2.30311	1.00676	0	0.106412	0	0.799325	0.104694	0.328505	0.0972632	0.108052	0.116743	0.325825	0.560775	0.801461	0	0	0.500892	0.0877107	0	0.259946	0.257367	0.279595	0.184886	0.661356	0.279994	0
LOC105155578	uncharacterized LOC105155578	0.0387054	0.141712	0.0385916	0.280329	0	0.105008	0.25942	0.0610451	0.214067	0.169832	0.260258	0.141339	0.241786	0.144634	0.245563	0.0830735	0.343145	0.766287	0.278597	0.0772521	0.306502	0.21804	0.176134	0.265106	0.213262	0.302968	0.194449	0.289066	0.339094	0.449695
LOC105155579	--	9.85134	10.7863	8.11985	14.2699	16.6063	11.2253	26.4112	16.8493	24.9902	33.2552	32.8148	32.0834	15.1482	11.9202	19.167	24.8794	15.0658	32.9147	9.23632	13.8947	8.32121	15.6526	12.4328	12.8765	13.3612	19.5955	8.87845	16.9832	25.68	33.4287
LOC105155580	--	5.86836	5.97418	6.3219	7.37453	7.22021	10.8986	2.46597	1.01656	2.1886	3.63056	4.55881	2.07999	2.37693	1.51234	0.907767	2.29225	3.28903	2.5691	3.63514	2.67013	4.54024	4.13108	5.89346	5.21681	3.14478	1.61502	3.88159	4.15601	3.42126	4.08016
LOC105155581	--	0	0	0	0	0	0	0.120398	0.0415527	0	0.312128	0	0	0.0189901	0	0	0	0	0.0447089	0	0	0	0.0171251	0	0.050753	0	0	0	0.0553398	0	0.131187
LOC105155582	peptidyl-tRNA hydrolase ICT1	31.0848	32.1682	38.0576	32.546	24.6677	32.2708	22.8278	24.5326	34.6712	20.1174	28.1656	12.1308	37.0396	28.3166	26.0586	35.986	45.4238	33.0684	30.4789	22.9512	28.8602	21.282	21.8091	20.008	26.9787	16.499	34.1535	22.5434	34.9949	32.0152
LOC105155583	3-oxo-Delta(4	109.168	174.601	125.893	73.9619	60.568	61.7407	56.1685	47.4058	64.703	21.0332	39.0981	4.55633	65.7468	26.7524	46.3048	31.4768	54.4221	40.0088	52.2778	17.9808	21.872	3.07464	3.22883	0.860996	259.786	87.3603	282.104	25.8173	89.5458	164.379
LOC105155584	--	204.268	329.428	287.694	102.644	96.2631	129.756	144.636	82.2604	165.189	40.5601	98.3242	20.5384	149.064	63.1809	71.2034	48.916	153.625	72.0977	75.7806	37.5838	45.7801	8.33739	9.41837	3.29976	370.126	111.981	387.385	34.7616	123.727	229.551
LOC105155585	--	10.1031	10.4658	11.0292	11.0891	10.4732	13.138	14.9779	8.32252	11.8279	14.1512	12.1042	13.7439	8.71734	8.84448	5.55772	8.23051	8.00894	8.28724	8.03016	8.3897	9.68426	7.98901	9.30692	8.03958	10.1269	9.75652	8.06077	8.46784	10.2238	9.95519
LOC105155586	protein arginine N-methyltransferase 2	6.26297	7.37058	5.65915	8.58608	7.07679	6.79662	9.87417	17.3685	8.74622	11.7481	11.3785	10.7681	17.6057	16.9675	23.5701	20.8775	16.5273	21.6547	20.1127	19.9614	21.8918	21.7116	18.9172	18.5665	7.33302	9.44428	6.07828	8.03931	9.38555	7.49315
LOC105155587	--	13.19	18.8483	12.1916	12.831	17.2541	30.5339	16.8427	13.8022	8.5515	20.3671	8.47079	26.1697	11.8423	19.4054	10.7197	17.0163	16.0858	11.2272	20.8085	31.4273	37.8255	56.7462	59.0463	67.4464	34.6927	28.0997	36.1729	46.4552	31.559	24.5984
LOC105155588	--	0.0660016	0.0517826	0.164519	0.409736	0.104305	0.373048	0.241293	0.0173493	0.146013	0.130321	0.42673	0.0133898	0.158577	0.0528502	0	0.177074	0.182857	0.168004	0.164448	0	0.130664	0.100102	0.135157	0.0141271	0.013987	0	0	0	0	0.0182579
LOC105155589	--	4.13756	3.10993	5.46998	4.59809	7.24589	5.18302	3.80961	3.96373	2.88163	5.40612	4.43872	5.09852	2.76876	3.04316	5.40919	4.99937	2.68321	5.33966	4.92119	2.72214	2.30567	3.34682	3.43097	3.33253	1.27302	0.874942	1.42775	2.26034	2.79815	1.86522
LOC105155590	--	1388.26	1149.06	1127.62	909.258	750.292	455.848	662.026	744.495	1023.99	452.683	431.8	315.673	557.207	496.088	980.254	595.06	340.702	644.237	286.958	414.131	320.483	265.985	299.853	256.717	491.151	787.872	332.504	500.278	561.927	721.213
LOC105155591	--	62.7777	59.8737	54.9842	57.0577	59.0377	50.7198	59.8955	61.295	70.5125	58.5197	56.734	54.7521	61.6713	61.8841	62.041	68.0849	65.3079	73.7962	66.2985	58.7807	51.4693	55.3782	52.5328	53.3593	50.571	53.0703	43.0138	57.5315	60.3233	53.7152
LOC105155592	--	100.562	42.0787	62.3279	46.1185	61.1635	48.6664	109.63	91.1615	186.094	143.823	107.684	104.542	125.117	88.214	123.526	104.418	92.166	98.7007	319.631	162.74	89.3189	139.681	126.402	145.203	189.15	339.14	138.776	216.43	227.335	220.743
LOC105155593	uncharacterized LOC105155593	0.638638	0.630957	0.742889	1.32155	1.30083	1.31552	0.562076	0.596885	1.60907	1.86816	3.04635	0.892533	2.28457	1.17429	1.02318	2.28452	2.28049	3.05055	2.39665	1.59332	3.26616	1.6912	2.38955	0.911303	1.11279	0.228711	0.939836	0.463709	1.07975	0.863699
LOC105155594	--	6.50748	6.38764	7.94954	8.26738	7.96252	8.92999	7.52621	2.14624	7.00517	4.34812	5.81137	4.8843	3.80606	3.31555	1.79112	2.47138	3.34477	2.42768	5.27422	3.06426	4.76634	3.6893	3.71554	3.52513	6.80286	4.33785	8.15915	5.01637	6.04947	5.71417
LOC105155595	zinc finger protein ZAT10-like	9.46562	20.7754	26.3729	25.903	25.2763	23.8803	77.5111	26.0907	59.3967	65.2114	64.2881	101.363	17.8538	27.0124	29.1341	87.625	41.861	50.3403	7.29815	18.6276	13.2225	10.7336	48.0664	32.5303	42.2561	12.3012	22.1809	8.91917	36.1405	23.9822
LOC105155596	--	3.05557	2.6405	4.45636	3.39712	3.3232	6.74513	3.92018	3.28262	3.023	5.49617	5.81135	6.19887	4.77875	6.47394	2.39724	2.97359	6.03623	3.15622	4.93885	5.31262	7.59902	7.13028	7.47059	9.23754	5.63073	3.25951	10.0113	6.71493	6.53707	4.52555
LOC105155597	--	0.0651803	0.47729	0.259955	0.202319	0.0824054	0.47156	0.794302	2.19308	1.08147	0.514799	0.404563	0.211571	1.5034	1.3918	2.03006	1.25907	0.505628	2.80209	1.0105	0.845607	1.22586	1.0733	0.949157	1.45094	3.25985	4.20166	5.47741	3.89432	2.10383	3.96676
LOC105155598	uncharacterized LOC105155598	38.1181	37.4075	27.6332	20.308	13.8451	13.8267	15.193	25.5533	21.3847	9.49937	4.87999	6.32316	13.439	11.3322	17.2967	13.8766	10.4556	10.4354	8.34886	6.51513	11.2569	4.48992	3.87173	1.19002	4.9628	4.8872	4.3859	0.235922	1.43718	1.21175
LOC105155599	--	2.03203	2.15145	1.62085	1.94956	1.82168	1.2251	1.32068	1.51503	1.56658	1.04833	1.22303	0.989376	1.1599	1.26226	2.13092	2.06173	1.33749	2.38246	1.39103	1.51168	1.10933	0.800495	1.04239	0.970049	1.58679	2.56308	1.46238	2.00047	2.02159	2.90258
LOC105155600	--	16.116	13.3374	16.8029	10.0135	13.9646	13.1664	18.7164	15.7506	17.8032	15.6384	13.0587	12.6681	20.8263	19.5425	11.5522	10.4537	10.0723	9.13994	20.2694	23.8096	24.4911	15.5353	15.7591	15.6534	14.6421	14.0273	11.4922	11.765	11.7772	11.7332
LOC105155601	--	0.785098	1.53544	0.816826	0.282543	0.863109	0.555648	1.70549	0.933163	1.09497	2.69599	2.71898	1.66199	1.37782	1.2391	1.26002	2.16127	1.74009	2.85766	0.377996	0.579101	0.946077	0.79875	0.807739	1.0521	0.636574	0.565816	0.436511	0.955988	3.21086	2.49286
LOC105155602	uncharacterized LOC105155602	108.689	100.624	78.7976	69.3525	76.4887	48.0775	110.856	279.623	151.244	101.875	102.53	80.8328	174.253	122.814	307.56	217.799	179.089	262.383	140.809	118.271	115.588	98.1309	96.0348	78.2035	74.9505	99.1172	59.9196	81.3239	108.261	118.202
LOC105155603	--	4.1307	2.72759	3.73544	5.73637	4.45892	5.3365	1.88975	1.64494	1.30546	2.13162	2.59793	1.39202	1.93875	1.43587	1.23476	1.91453	1.8858	1.69226	3.02414	2.84859	3.80354	3.42531	3.2099	2.76111	2.08228	1.63025	1.49168	1.15301	1.77178	0.9111
LOC105155604	--	182.054	162.578	162.031	240.799	215.828	190.779	206.579	210.974	192.071	241.328	234.655	233.061	190.101	199.125	235.405	219.842	197.136	195.743	187.673	262.624	196.003	242.155	225.363	229.125	215.352	248.723	152.318	225.773	207.743	197.704
LOC105155605	--	3.48458	3.13725	5.04065	4.61014	4.2249	4.72686	4.45523	4.65491	3.50689	5.94044	5.61388	5.60901	6.12128	5.55001	4.44789	5.85444	5.63414	7.49655	4.04848	5.07364	3.98641	3.86159	4.47117	5.84451	3.19591	3.1037	2.6872	4.3729	4.60951	5.40436
LOC105155606	mitochondrial outer membrane protein porin 2-like	0.425061	0.148217	0.247224	0.219897	0.671739	0.416432	0.345326	0.409686	0.548537	0.341934	0.439714	0.0862325	0.47659	0.340364	0.653762	0.684232	0.785085	0.601096	0.627598	0.141397	0.210375	0.24559	0.483574	0.30327	0.0600523	0.228336	0.19413	0.264542	0.48999	0.470336
LOC105155607	--	217.033	189.507	189.175	161.178	152.544	132.998	129.148	152.758	156.074	115.336	111.548	102.977	129.341	137.536	148.361	126.54	109.843	114.385	93.8856	157.992	130.841	127.041	119.615	130.73	239.561	276.486	205.448	239.815	205.145	206.071
LOC105155608	--	23.0719	27.1996	27.5382	21.8799	25.4304	30.0988	15.6049	11.6161	16.232	15.4485	13.9971	12.1798	8.92831	11.4973	10.9096	14.0115	14.6546	8.52167	23.2938	19.5723	24.8814	24.4203	23.182	16.9349	35.9934	26.6418	34.5549	36.384	28.7381	21.8868
LOC105155609	--	6.73123	7.12194	6.05949	6.1686	7.29436	7.18303	6.84351	7.78531	4.53121	6.1265	5.96852	6.71081	8.24343	7.51518	5.92336	5.28358	6.37257	5.9398	13.3319	9.76908	9.38525	8.5339	10.7297	11.0322	6.76558	7.11967	6.00792	6.84049	6.98793	7.25669
LOC105155610	--	0	0	0	0.0931509	0.0569112	0.0407089	0	0	0	0	0	0	0.0865237	0	0	0	0	0	0	0	0	0	0	0	0	0.0414539	0	0	0	0
LOC105155611	--	7.56608	6.7587	7.71338	8.41473	8.02504	7.6111	7.9425	9.35573	8.21239	9.62388	7.47513	8.46228	12.0918	12.7977	11.637	11.5863	11.4936	9.90606	13.4934	14.2528	14.614	14.0969	14.3138	14.1445	11.8183	12.1866	10.923	11.9309	12.0472	9.62622
LOC105155612	--	3.39484	3.20818	3.89178	3.37676	3.29675	4.30109	3.47751	5.05249	3.35606	2.7777	3.73242	2.86133	5.29584	4.71013	3.70796	4.39998	5.34335	4.37869	6.46533	5.58101	6.70458	5.88438	6.11977	5.12509	4.25403	3.79079	4.14954	4.02662	4.1743	3.4298
LOC105155613	--	1.21426	0.861935	1.29717	1.39095	1.20619	1.92167	1.63826	1.98349	0.911411	1.44616	1.615	1.67158	3.33418	3.81978	1.32565	1.65212	3.79661	1.47183	4.9223	4.67396	5.1941	4.64163	4.2429	5.17948	1.72775	1.49758	1.52505	1.41695	1.25976	0.599819
LOC105155614	--	0.334055	0.190609	0.302794	0.219949	0.230365	0.302098	0.0370079	0.0957931	0.201551	0.133252	0.534063	0	0.204301	0.162116	0.140125	0.586622	0.134618	0.309207	0.437179	0.0909191	0.150303	0.263194	0.359311	0.0520013	0.0514855	0.111864	0.0277394	0	0.14003	0.0672067
LOC105155615	uncharacterized LOC105155615	5.9631	4.77239	8.63184	4.7946	4.72321	9.74578	5.55952	6.04328	6.19865	6.14721	6.72607	5.07216	12.7045	10.5853	3.978	6.74627	9.27549	4.42969	14.1216	10.8622	13.7965	9.83789	10.1024	10.6722	9.28739	4.46586	10.5655	6.94176	9.54075	5.4853
LOC105155616	--	0.521609	0.744067	1.02439	0.93219	1.05912	1.02919	0.462287	0.614924	0.332195	0.402262	0.506888	0.320665	1.39754	0.860662	0.638159	0.695467	0.770727	0.697394	1.17273	1.11995	1.40814	1.01371	1.29472	0.581914	0.415358	0.363897	0.389822	0.32463	0.451875	0.279839
LOC105155617	--	0	0	0	0	0	0	0	0	0	0	0	0	0	0	0	0	0	0	0	0	0	0	0	0	0	0	0	0	0	0
LOC105155618	--	0.652603	0.768015	1.05736	1.22384	1.2376	1.49388	0.397638	0.55752	0.428608	0.590598	0.675099	0.546126	0.764381	0.283057	0.635174	0.919199	0.994417	0.969015	0.880755	1.16007	1.23141	1.82048	1.91178	1.2397	0.345747	0.375609	0.502961	0.323656	0.432566	0.63185
LOC105155619	--	5.05796	7.93662	4.86615	4.86604	2.91685	1.76545	3.67662	1.53948	4.90771	6.19081	5.6913	2.44827	1.87616	1.08951	2.09838	2.99966	0.934203	4.3167	4.22533	1.37259	1.22971	0.307618	0.72685	1.02564	1.05307	0.776303	0.445795	0.745553	2.12765	3.63295
LOC105155620	--	2.44611	2.13237	1.91629	3.13349	4.71243	1.84342	1.70336	0.489896	0.773064	1.12442	1.92795	0.567136	2.35083	0.746171	1.07492	1.56253	0.64542	0.592995	2.25728	0.813698	1.32595	0.605701	1.06013	0.747957	0.493692	0.804496	0.319189	0.434962	0.483386	0.515553
LOC105155621	putative GDP-L-fucose synthase 2	36.7477	28.3836	35.0364	45.1019	44.5124	42.4224	27.1442	21.154	26.7202	31.7681	26.2987	33.6518	22.6236	25.2427	20.5634	23.9773	20.4377	20.9414	23.8703	32.5408	34.1397	38.7276	38.2719	39.694	31.8173	30.217	26.7217	30.2171	27.231	21.9968
LOC105155622	--	7.79051	7.34083	11.4439	6.78891	5.68904	11.3118	4.37242	3.89765	2.67511	4.9231	5.3522	4.61674	8.70635	10.1589	3.93307	2.99953	5.27232	2.87055	10.7343	10.5837	12.9702	10.7891	11.6188	15.9367	6.55342	4.85581	6.17446	8.01303	7.51348	3.70696
LOC105155623	--	0	0	0	0	0	0.0161157	0.0217164	0	0	0	0	0	0	0	0	0	0	0.0201605	0	0	0	0.0308886	0	0	0	0	0	0	0	0
LOC105155624	--	5.86522	6.25131	6.62037	4.2556	3.33452	5.7545	9.70981	16.8332	10.6089	9.97051	10.742	9.08502	20.4555	22.9411	12.0847	13.0834	23.2399	18.4873	27.1032	22.8054	25.1582	26.391	27.9998	30.0508	27.1886	19.0401	36.9292	25.5865	25.4117	24.1231
LOC105155625	SNARE-interacting protein KEULE	14.85	12.9762	15.2876	14.5324	15.113	18.8564	16.5672	17.9485	14.3973	21.3196	18.4409	23.9443	21.2141	27.707	14.7358	17.5938	18.8993	13.9605	17.0679	21.3543	22.0251	23.2579	23.985	25.8001	23.5666	17.7792	26.9081	23.2203	20.5049	19.1733
LOC105155626	--	19.9867	18.3839	17.5941	21.6483	17.3465	18.5633	14.4821	16.4334	17.0889	13.9685	20.6012	11.3386	20.1081	17.0327	16.8242	20.5986	21.8699	17.1519	22.4118	21.2036	20.9603	17.7899	19.6653	15.3854	13.5843	9.84945	11.1511	10.5227	13.7159	13.7874
LOC105155627	--	161.54LOC1145195328	141.763	161.209	164.226	187.811	194.798	108.292	51.99	119.793	126.845	109.859	153.156	43.367	55.2639	62.9865	97.1585	86.7845	98.9667	43.439	86.9668	77.1862	109.233	158.627	130.498	100.525	88.9358	99.0971	92.075	98.8826	82.8485
LOC105155628	--	9.73848	15.4225	4.04578	24.5604	78.6604	22.5065	3.87344	5.54641	2.01977	22.493	26.1649	21.0737	3.24972	2.59934	1.79427	27.6513	11.6166	27.7727	1.49779	1.21482	0.401654	17.7005	9.17101	16.2703	1.43317	1.93062	0.18532	18.6246	19.708	22.3747
LOC105155629	--	97.9846	119.722	95.5397	52.8469	82.3858	57.6426	412.039	602.121	727.464	556.027	442.839	711.12	561.409	731.001	514.928	556.679	441.479	595.683	346.549	792.012	438.103	464.978	382.79	792.879	2934.67	5407.12	1832	4201.11	3837.18	4066.24
LOC105155630	protein FLX-like 4	22.5467	20.1909	25.0918	23.2104	23.5383	23.9684	23.5211	16.5528	23.7116	26.9062	26.5339	29.6853	20.8204	18.358	14.1864	21.8437	23.0302	22.4478	14.5959	18.722	19.2747	22.6738	26.4018	25.3972	36.8008	38.0131	36.6387	41.1932	38.5661	37.2964
LOC105155632	--	74.0677	66.6276	73.8931	40.7966	43.2821	69.3638	59.0105	63.2771	44.1241	44.8819	47.9793	41.8643	66.9785	70.521	41.1676	51.3484	63.0881	65.446	63.8536	55.4046	54.3712	46.1827	48.5118	43.8985	39.3888	34.76	43.3245	38.0455	40.0781	34.3146
LOC105155633	VAN3-binding protein	7.16349	9.06839	6.54724	5.10232	3.80639	3.70855	1.13864	0.05458	0.976119	1.75382	0.617536	1.41114	0.723369	0.498792	0.299396	0.668479	0.431443	0.880885	0.459861	0.69934	0.53952	1.16969	1.27559	1.51107	1.10006	0.693139	1.01943	5.25788	4.23657	3.53247
LOC105155634	pentatricopeptide repeat-containing protein At1g05600	0.849767	0.74347	1.18618	0.575491	0.507867	1.21559	0.884921	1.05594	0.837417	0.732167	0.671283	0.576733	1.93031	1.55059	1.15846	1.17722	0.804733	0.961352	2.12154	1.55728	1.31525	1.52649	1.49054	2.14295	0.87749	0.782541	1.28425	1.06734	1.08287	0.871897
LOC105155635	--	189.044	163.893	112.65	93.6936	99.105	91.3155	52.4044	35.3715	35.3389	15.6429	14.6096	20.1308	34.6688	48.1148	49.8494	19.6969	15.2405	14.7804	29.228	35.472	39.9489	13.2023	14.8754	8.42326	14.5721	28.008	18.263	7.20935	9.21924	9.77421
LOC105155636	uncharacterized LOC105155636	0.127102	0.0886396	0.168971	0.175343	0	0.0383143	0.206519	0.311829	0.374911	0.14872	0.131483	0	0.366453	0.135701	0.537591	0.409198	0.375609	0.671027	0.281496	0.295963	0.293562	0.220309	0.115678	0.217641	0.39505	0.156062	0.232195	0.158207	0.117213	0.28128
LOC105155637	--	227.411	249.4	216.598	289.446	311.385	283.444	319.908	456.708	384.901	342.432	313.435	458.868	337.086	347.54	407.284	403.159	371.596	607.95	234.283	323.276	251.64	227.286	319.327	300.299	147.801	210.112	173.668	177.249	242.127	252.257
LOC105155638	--	21.9231	20.0571	22.859	23.7979	20.1533	20.8004	21.3728	16.292	20.3453	17.4129	20.4494	16.6746	17.5339	18.487	18.3881	16.5884	18.2007	21.9854	20.6148	18.9858	19.4203	19.0322	22.5568	19.1834	20.7885	19.3333	21.9936	20.1193	22.7875	23.8471
LOC105155639	--	61.8852	45.9176	48.1422	63.1987	59.3245	42.2674	56.2032	52.6533	59.0846	54.254	52.3788	51.7741	51.3349	49.6366	72.8129	72.6487	46.0404	69.382	51.4828	58.982	48.2839	56.0984	50.0214	49.1731	41.3485	57.7294	27.5013	48.7691	50.229	51.7852
LOC105155640	--	5.18305	3.6334	5.22152	5.96166	6.21237	6.05079	4.26548	3.21321	3.33565	4.76112	4.0387	3.67066	3.8685	4.8438	4.50353	4.60868	3.74469	4.82799	6.26131	6.63683	6.86285	6.81379	6.98395	7.36521	5.70591	4.77301	5.75496	5.90688	6.33171	4.97541
LOC105155641	--	1.25909	1.33944	2.19161	1.39105	0.809404	1.11934	1.19628	1.07705	2.21892	1.27348	1.74402	0.675382	2.37908	1.48098	1.47702	1.23669	1.39532	1.352	1.32338	1.10743	1.62655	0.887763	1.06824	0.310608	0.615054	0.35374	1.46197	0.239068	0.492006	0.495886
LOC105155642	--	1.77153	1.12314	1.76632	0.777608	0.746562	2.76719	1.17754	1.46756	2.31583	1.74307	3.16539	1.78607	1.8573	2.7511	1.11464	1.61307	2.37964	1.5183	3.50734	2.03576	2.9226	2.60539	3.51778	2.34403	1.6382	1.28533	3.48148	2.70622	2.67334	2.19782
LOC105155643	branched-chain amino acid aminotransferase 2	24.8788	27.0405	29.6181	30.9409	26.9871	34.6933	29.7116	26.3419	24.3546	35.8058	35.156	35.2092	31.0589	32.2463	25.5704	29.6356	29.0043	29.6375	25.4011	31.0845	31.3741	31.9974	27.8281	32.4406	34.755	31.2959	39.7458	38.1827	30.7899	30.089
LOC105155644	--	0.0663818	0.138882	0	0	0	0	0.161789	0.139594	0	0.0582543	0.13734	0.0538677	0	0.0708729	0.229721	0	0	0	0	0	0.0657084	0	0	0	0	0	0	0	0	0.220357
LOC105155645	--	0.0951862	0.398293	0	4.03791	0.722046	2.15201	0	1.00083	0	74.0094	18.8073	6.56557	0.365915	0.813009	0.219601	37.1823	7.48944	117.162	0	0.0949911	1.69597	8.08446	7.7102	1.87439	0.564809	0.525935	0.260835	34.5668	143.346	284.377
LOC105155646	uncharacterized LOC105155646	3.48417	1.77999	2.96227	4.52713	6.84642	7.09556	3.40659	1.33474	1.83736	4.93006	6.13286	6.01634	2.24529	2.91248	1.58895	2.15937	2.19996	0.733337	3.27503	4.35303	5.49407	6.601	6.07167	8.25538	3.69753	3.10904	3.30587	3.30306	3.36255	2.07707
LOC105155647	--	0.933647	3.27885	0.664932	23.5292	11.8038	25.0284	0.975227	28.4688	2.72938	573.886	133.354	52.656	6.02461	5.48248	7.84666	346.244	90.9027	1273.68	4.72635	6.05627	18.0215	92.1863	68.8287	31.8602	4.80511	3.07066	5.48237	216.282	1502.09	1630.3
LOC105155648	--	0	0	0	0.135698	0.165811	0	0	0	0	0.0575471	0	0.0532138	0	0	0.075644	0.0703729	0.145342	0.148374	0	0	0	0.0568323	0	0.056144	0	0	0	0	0.302371	0.290243
LOC105155649	--	6.44833	5.29207	5.32822	3.39122	5.2698	5.05824	10.1591	7.37944	9.06369	7.84733	7.37085	8.15263	12.3601	14.4919	8.42467	5.46722	4.02704	3.7483	7.85079	8.78163	8.18143	5.52679	6.90638	6.1614	5.70769	4.56027	5.46701	6.88454	5.78239	5.67661
LOC105155650	serine carboxypeptidase-like 18	31.8839	33.3809	48.5786	30.0446	20.8545	30.9785	28.4505	20.2808	35.3553	18.7537	20.7711	19.0735	18.5625	13.3351	20.5477	15.6377	16.5572	13.2657	6.85718	4.52297	8.08574	3.35702	3.74121	2.82004	31.2041	16.6705	25.465	11.9552	17.2289	13.0332
LOC105155652	--	29.4793	35.6974	46.3423	46.687	41.9682	65.3992	30.814	31.3656	49.1899	35.4555	42.3924	26.9173	35.1364	33.404	28.1254	35.57	57.0174	48.5482	27.9451	22.3774	25.5762	32.1861	35.857	23.3904	17.8796	10.7525	20.4132	15.5886	19.7989	23.6448
LOC105155653	probable alpha	4.35657	6.33948	9.63408	3.5926	3.9295	9.17329	47.7494	14.5489	43.3418	34.8308	68.3008	48.9346	19.6971	18.5219	10.1259	14.0258	24.7161	31.4991	9.77824	12.0177	9.84767	7.31467	10.9719	15.0423	9.32609	6.07175	24.791	10.4651	24.7534	28.9093
LOC105155654	cyclic nucleotide-gated ion channel 17	5.3259	6.69541	6.13319	5.31715	6.31992	9.78774	6.90777	9.75891	6.32181	9.26565	9.45636	12.2453	9.86277	11.9876	9.84413	11.1636	11.8215	12.2443	11.1401	10.7388	14.2433	14.1712	13.3512	14.2796	10.4021	7.52892	11.2801	11.6449	10.7997	8.40899
LOC105155655	preprotein translocase subunit SCY1	8.65208	10.7074	12.0361	13.9148	9.77797	12.0583	8.05455	8.18027	7.89493	7.08927	8.73667	5.77326	11.6235	10.1931	8.02143	10.5411	12.6147	9.89207	12.3003	11.9095	14.0164	14.0422	14.4957	11.6125	10.9332	7.71399	13.9403	8.16281	8.44458	8.43092
LOC105155656	uncharacterized LOC105155656	4.9356	4.13633	5.64808	5.9191	5.24721	7.40527	6.62977	6.28051	6.26595	9.49935	9.48623	11.0825	7.54626	6.94619	6.08156	8.15563	8.57735	7.67759	7.29771	9.96291	10.1319	11.9819	12.0468	10.6843	9.4373	7.15342	7.27473	9.21521	8.74117	6.5784
LOC105155657	--	10.3015	12.9903	14.5994	10.3904	9.66552	12.6753	18.3436	13.511	20.7831	17.2845	21.4026	16.2984	18.6798	16.3017	16.2179	18.9582	19.338	18.8618	23.1738	16.4443	20.1161	13.6446	13.6213	12.8137	12.8148	7.85573	15.7024	7.82258	12.4477	14.9833
LOC105155658	--	135.255	114.168	175.645	75.8592	66.9674	59.7591	94.7153	134.218	97.4006	48.555	51.5943	56.5597	116.933	113.33	121.115	78.3998	79.1002	68.9432	87.4619	71.0218	77.5059	52.4971	57.3254	57.7435	63.0834	68.2903	43.7366	46.7075	76.3678	69.8693
LOC105155659	pentatricopeptide repeat-containing protein At1g06270	2.16755	1.39261	2.5696	2.17205	2.02831	3.67345	2.07987	3.10456	2.2277	2.81581	3.31927	2.83923	4.62553	4.11819	2.46097	3.22359	5.0122	2.79973	5.61325	4.24106	6.13261	4.34875	5.37457	4.35453	2.73437	1.55599	3.03999	2.32624	3.36826	3.41824
LOC105155660	--	0	0	0	0.0994346	0	0	0	0	0	0	0	0	0	0	0	0	0	0	0	0	0	0	0	0	0	0	0	0	0	0
LOC105155661	--	71.5453	75.0979	94.9873	74.2496	70.23	82.893	101.624	75.7963	105.049	86.244	98.2147	86.0857	69.9311	71.002	59.2939	62.7266	75.6509	80.756	1.44103	2.48908	3.22029	2.39658	2.3934	2.97106	43.5952	36.7249	56.7828	47.6064	50.0531	60.1469
LOC105155662	probable 1-deoxy-D-xylulose-5-phosphate synthase 2	3.23939	5.12739	4.51506	2.19351	0.9649	3.31295	9.07328	7.32927	5.60931	24.5729	26.2471	6.19331	15.4357	5.77634	7.49306	19.8025	10.9952	32.5032	3.2867	2.94502	4.02916	7.39349	3.42677	2.2362	2.74596	1.82736	3.99688	11.1623	29.3107	32.3538
LOC105155663	--	45.0802	35.926	39.8987	44.2397	41.7824	39.9069	29.9734	21.7381	30.7443	32.7446	30.0523	28.8885	22.9795	28.0082	27.9771	28.9695	23.0801	24.6384	31.4532	31.765	27.814	28.3781	31.6378	23.1773	24.7225	27.1733	18.7802	23.7436	26.1236	24.4775
LOC105155664	--	57.6194	77.2059	86.6656	34.6309	45.5734	85.5324	57.0579	107.647	52.6201	35.6009	44.68	40.732	84.8411	64.4435	50.4708	31.068	50.0446	62.4297	16.3924	18.4659	15.3716	13.8645	16.3931	19.6525	16.4794	11.2809	20.4747	19.5482	24.8403	25.3731
LOC105155665	putative lipase ROG1	7.81743	7.66304	6.56806	6.84403	8.05181	9.98643	8.69377	11.381	8.79831	7.7958	9.50071	9.29377	10.8491	10.0098	10.9725	7.68529	10.9654	5.87536	10.8664	10.8838	9.0639	9.04924	8.43334	9.05666	10.7278	9.46439	10.3614	8.54827	7.94025	6.98662
LOC105155666	--	0.895859	0.714017	1.31857	2.29521	6.04057	1.23453	0.415891	0	0.235938	0.299495	0.308914	0.173089	0	0	0	0.0915612	0.0472756	0.337832	0.0472402	0.212863	0.0422272	0.480634	0	0.0730482	0.0723236	0	0.0779331	0.1593	0.196705	0
LOC105155667	--	2.98031	5.23323	5.30635	4.12984	1.88396	3.97062	2.20507	1.7347	1.79549	1.86816	2.06454	1.40358	3.50357	2.07395	3.56067	2.19885	1.38598	2.67927	3.5655	1.11533	2.73936	1.9372	2.01013	1.64035	2.21055	1.12722	1.55559	1.24208	3.28832	1.76666
LOC105155668	alpha-glucan phosphorylase	4.59643	3.20081	3.03736	5.31361	6.68024	7.00915	7.65459	29.5644	4.80099	7.42857	6.27477	7.50361	34.3806	36.4961	22.468	26.6885	43.4686	23.2399	21.733	18.9803	24.1633	30.3966	28.4491	26.3932	6.96989	5.27548	8.10147	8.82104	5.97912	3.72875
LOC105155669	--	9.99806	7.68663	13.0614	12.8373	13.059	19.4177	12.6243	16.117	8.42765	11.6281	13.0219	13.1718	23.6454	28.4868	13.5827	16.9667	28.2669	11.6176	14.6398	17.04	30.7035	24.5333	27.3259	18.6671	11.8703	6.51707	12.5434	9.55855	10.6644	7.56417
LOC105155670	--	0.482202	2.76234	0.137367	0.0475159	0.232241	0.249185	2.26655	0	0.177794	0.745575	0.308797	0.0372666	0.529624	1.00514	0.317849	0.271059	0.0254464	0.0259772	2.28846	5.95789	6.54599	19.2636	13.9392	18.7157	1.28465	0.126873	0.377532	5.87349	3.17634	1.16876
LOC105155671	--	0	0	0	0	0	0	0	0	0	0	0	0	0	0	0	0	0	0	0	0	0	0	0	0	0	0	0	0	0	0
LOC105155672	--	31.9403	32.8846	32.1174	29.8351	31.6965	37.6065	30.6231	35.2975	30.3506	30.6692	28.5649	29.6983	37.8762	40.9174	25.6298	32.1944	42.6001	27.7704	32.2754	33.7727	36.015	34.1899	39.6133	34.1247	34.51	29.8602	36.4776	37.2269	34.3766	31.2199
LOC105155673	bifunctional dethiobiotin synthetase/7	4.07265	5.00398	5.07955	5.22513	3.7634	6.50896	8.53641	4.45347	9.8125	7.73287	7.752	7.53515	5.65043	5.34432	3.79252	3.97325	4.84154	3.92051	6.67468	4.75893	6.03968	6.1993	5.83625	5.84527	5.77474	4.00958	7.25071	3.06925	4.3021	2.72026
LOC105155674	--	0.21348	0.287125	0.364891	0.283989	0.269897	0.137899	0.334481	0.25653	0.640947	0.454976	0.410131	0.148488	0.410331	0.260484	0.527693	0.556378	0.506953	0.655535	0.270173	0.152174	0.181127	0.211447	0.194294	0.130554	0.180962	0.449352	0.334282	0.597881	0.224996	0.236219
LOC105155675	--	7.29134	16.4826	15.0009	12.2545	11.3317	18.9131	11.0959	0.635756	18.8844	10.4875	7.39552	11.6316	0.581097	1.29111	2.54375	8.5881	4.29632	10.3814	0.669567	0.816377	1.26744	0.924753	10.294	2.95382	11.5775	14.6409	12.1506	5.84388	13.8746	13.4204
LOC105155676	xyloglucan endotransglucosylase/hydrolase protein 24-like	0.0682694	0.0714158	0.204206	0.141272	0.215777	0.246955	0.166389	0	0.264303	0.0898662	0.24718	0.138499	0.0984156	0.0728882	0.078751	0.439581	0.18914	0.231702	0.226798	0.0681295	0.101365	0.1775	0.0932007	0.0292251	0.202546	0	0.187076	0	0.0944372	0.0755411
LOC105155677	--	0	0	0	0	0	0.0357226	0	0	0	0.0693301	0	0	0.113889	0.0421739	0	0.042391	0	0.402196	0.0437425	0.0788409	0.0782015	0.0684689	0.107854	0	0.267875	0.109129	0.288652	0.147505	0.0728565	0.131127
LOC105155678	CASP-like protein 2C1	7.15823	6.15692	7.66589	12.2891	6.56958	6.28166	4.26467	2.28583	8.44584	4.32747	6.85648	2.1514	5.91121	2.26445	6.17765	5.51957	5.46477	12.6572	3.93404	2.59285	3.779	3.95204	4.58456	3.26862	3.46093	2.3438	6.73222	2.97002	4.88988	5.86718
LOC105155679	--	0	0	0	0	0	0	0	0	0	0	0	0	0	0	0	0	0	0	0	0	0	0	0	0	0	0	0.0433294	0	0	0
LOC105155680	--	0	0	0	0	0	0	0	0	0	0	0.0557409	0	0	0	0	0	0	0	0	0	0	0	0	0	0	0	0	0	0	0
LOC105155681	--	0.882391	0.544368	1.73704	1.19389	0.343255	1.14582	0.606581	0.6423156LOC11458955	0.325348	0.555947	0.842593	0.312123	0.739302	0.434811	0.443685	0.242805	0.351028	0.127982	1.25273	0.293528	1.6573	0.117652	0.555984	0.154969	0.19179	0.0208355	0.247999	0.0422437	0.125191	0.0250354
LOC105155682	--	1.69627	1.57729	0.993296	1.44863	2.17858	2.84886	4.10142	3.73695	2.53152	4.70205	3.81588	3.97655	2.30299	3.21962	5.21788	6.8769	4.23701	7.70651	1.25226	1.4241	0.7196	0.91006	1.86239	1.5445	1.09553	1.38851	1.10672	1.483	3.37691	3.36659
LOC105155683	--	0	0	0.140579	0.218821	0	0	0.257727	0.0741238	0	0.123731	0.291708	0.114414	0.067751	0.0752663	0	0	0	1.59508	0	0.0703523	0	0.122194	0.256644	0	0.119517	0.0649196	0	0	0.325061	0.702052
LOC105155684	--	0.187076	0.228314	0.0621754	0.0322601	0.0788381	0.225573	0.227975	0.295051	0.0689771	0.766132	0.483812	0.253015	0.149825	0.0332888	0.251764	0.167301	0.103658	0.176368	0.138108	0.248923	0.216041	0.081066	0.170263	0.133474	0.13215	0	0	0.0291073	0.172522	0.0690008
LOC105155685	--	22.0698	17.3152	28.4945	20.2368	29.03	37.6165	17.5138	15.0417	17.2493	21.6292	18.6951	27.132	18.5113	23.2455	12.3099	11.9485	17.2815	11.8859	14.1221	18.4637	28.6483	28.2612	28.175	24.8922	27.558	22.484	20.7023	25.3221	21.5106	15.6833
LOC105155686	--	48.0772	44.142	71.4475	31.745	25.9284	38.7862	18.0748	10.5466	16.0912	12.9269	9.97637	12.7294	8.62304	8.88444	8.66027	8.07864	8.02679	8.51647	14.7123	12.7307	16.313	10.9325	10.4067	7.68198	11.538	8.0191	7.95409	7.76844	8.19941	8.53241
LOC105155687	uncharacterized LOC105155687	46.5465	39.1929	38.7763	34.3436	37.1735	43.497	31.6159	38.8856	33.8462	36.8298	36.5475	35.9348	42.1425	37.8013	29.5751	30.9536	41.7454	23.4518	45.3475	38.227	38.0429	35.6449	34.0295	42.2254	31.6082	30.9653	33.8042	30.8685	37.976	31.2686
LOC105155688	--	0.131351	0.206107	0.261931	0.33976	0.276772	0.415751	0.400169	0.874691	0.581169	0.345807	0.362344	0.604006	0.79949	0.888173	0.530312	0.681305	0.630773	0.396265	0.775754	0.87388	0.801783	1.13837	0.996218	0.768468	0.371144	0.282239	0.179969	0.265681	0.242264	0.26646
LOC105155689	--	0.0344339	0	0	2.95708	3.04736	2.02409	0.0419619	0	0	1.66199	2.13725	1.53684	0	0.0367635	0	3.2888	1.64086	3.11644	0	0	0.0340846	1.67119	1.69232	2.24057	0	0	0	1.1251	1.20669	2.32419929LOC114524
LOC105155690	3-oxoacyl-[acyl-carrier-protein] synthase 3 A	8.8846	10.0432	10.7775	9.88721	10.0159	10.6657	7.19981	4.37672	7.82245	5.49901	6.20442	4.35852	7.65674	5.49549	6.66035	6.94075	5.62976	7.11437	7.85594	5.04737	6.11405	5.93499	5.479	4.27279	4.60982	3.50351	5.84635	3.1756	4.89127	3.26873
LOC105155691	--	55.6466	51.0647	43.048	55.9316	52.4755	41.3076	39.7871	57.3403	45.5604	47.4742	36.8563	35.7125	41.1497	44.442	70.3756	67.0914	49.7389	61.7405	54.9357	53.5904	42.501	46.2648	47.9704	45.2625	37.3726	48.3548	25.7228	42.1967	41.6107	38.3244
LOC105155692	--	0.988274	1.50374	1.07495	0.557743	0.795101	0.528116	1.53279	1.27528	1.68944	0.709588	1.02234	0.364531	1.94274	0.287765	0.932732	0.867738	1.0952	1.82953	0.696425	0.986249	1.24505	0.739706	1.10388	0.153842	0.837736	0.620516	0.574453	0.209681	0.24856	0.54677
LOC105155693	--	196.66	226.403	220.97	159.516	172.658	196.116	297.365	111.71	335.873	284.074	292.736	305.841	156.99	142.623	100.537	123.403	179.982	114.284	187.806	161.938	170.937	179.346	177.227	190.87	447.916	283.865	594.525	294.231	328.655	345.035
LOC105155694	--	25.6774	54.2295	30.5002	20.125	21.3411	9.40206	40.5844	20.1512	27.2337	11.8307	28.9854	5.91032	26.7634	14.8813	23.2938	30.5902	17.7887	34.3161	12.1771	11.1164	11.9592	4.30716	3.53534	4.71962	9.78143	6.97017	8.37466	5.51946	9.95654	19.8792
LOC105155695	--	4.74306	6.20207	7.88187	8.23363	6.99592	9.26972	4.27078	3.18619	4.16802	4.20859	4.11606	2.92945	2.60837	2.75704	2.03653	3.16712	4.49701	3.30896	4.34774	4.12852	3.2343	6.02894	5.32403	5.05351	2.36767	1.52874	3.05676	2.01714	2.47863	2.18678
LOC105155696	--	2.68861	2.02365	3.72685	2.81573	2.32136	3.02444	5.75369	0.689497	5.29512	5.49575	5.80002	4.17728	1.00835	1.61029	1.39941	1.68895	1.48976	2.37398	1.56126	1.34155	1.13594	0.539907	0.805712	0.56144	3.83551	3.65348	3.98325	2.17324	2.20731	2.0317
LOC105155697	--	0	0	0	15.5885	17.4683	15.0208	0	0	0.0812944	11.8027	14.9014	10.1387	0	0.0784664	0	18.2979	16.6964	26.1075	0.16277	0.0733435	0.0727486	13.2485	14.7825	12.8993	0	0	0	8.98792	12.0642	11.2225
LOC105155698	replication protein A 32 kDa subunit A	7.95616	4.03001	9.97861	13.561	11.0646	10.1488	4.6947	3.43426	4.4003	5.07117	7.32075	3.77184	3.34022	3.57661	5.2651	7.23498	6.03268	4.83207	5.70357	7.60555	7.50241	13.21	12.005	6.74011	2.52022	1.8124	1.37697	1.4073	3.62998	1.57538
LOC105155699	AP2-like ethylene-responsive transcription factor AIL5	3.94088	2.21437	6.17461	6.54726	6.00726	7.31106	4.36336	1.51539	4.63315	4.50577	6.54606	4.80607	4.19859	3.65452	1.37677	2.175	3.26921	1.65596	2.76802	2.89904	4.19069	2.59572	4.22205	2.91133	3.13061	1.7005	3.59968	2.41762	3.44738	2.01835
LOC105155700	VIN3-like protein 2	11.1014	12.5823	12.8504	13.9341	13.9724	14.2288	5.00009	6.40166	3.55031	5.99634	5.75062	5.04806	9.15853	11.9762	8.95075	7.86541	9.16734	8.64731	28.2143	34.9367	22.731	31.8748	32.1331	48.9542	22.8879	22.5946	23.4088	36.1571	25.5868	19.9911
LOC105155701	ribulose bisphosphate carboxylase small chain	1.2004	1.62506	0.492832	0.730595	2.41036	0.574714	0.516296	0	0.702958	0.557699	0.219138	0.171901	0.610756	0.226168	1.2218	0.227332	0.078252	0.639074	0.46916	0.422804	0.559166	0.244787	0.257063	0	0.418993	0.130051	0.0644985	0.0659195	0.130237	0.0781332
LOC105155702	--	13.0787	10.6162	9.33485	12.5461	10.933	9.93172	3.04826	3.00581	2.1608	2.59235	2.26725	2.37781	2.74739	3.66257	5.44111	5.21536	4.17125	2.91071	18.6511	20.2079	17.3793	22.7936	23.1995	24.5164	10.5211	9.17013	5.54886	9.51857	8.78776	6.0365
LOC105155703	--	0.0887362	0	0.0442378	0	0	0	0.054068	0	0	0	0	0	0.04264	0.0473699	0	0	0	0	0.0491318	0.132832	0	0	0	0	0	0	0	0	0	0
LOC105155704	protein ROOT PRIMORDIUM DEFECTIVE 1	0.522581	0.379629	0.535519	0.42054	0.568921	1.15522	0.937554	0.442626	0.610159	0.687898	0.525579	0.683217	0.571981	1.05388	0.368386	0.436184	0.868684	0.36129	1.30205	0.956102	1.59495	1.08193	0.858749	1.37954	0.922873	0.655019	1.92261	0.501404	0.615793	0.497932
LOC105155705	--	0.233232	0.0697089	0.0664419	0	0	0.120526	0.0812062	0	0	0.0584789	0	0	0.0320211	0.0711461	0.0768687	0	0	0	0	0	0	0	0	0	0.0282436	0	0.121737	0.0311046	0.0614534	0
LOC105155706	--	65.2572	53.5472	55.2975	55.8905	57.9032	50.8195	41.7517	32.4475	38.5901	37.9474	31.3887	33.3675	27.8532	37.0443	35.2524	30.0508	24.3673	27.4001	49.8734	48.2859	49.5374	45.3298	50.6246	49.4406	52.3873	52.6016	47.3528	48.3198	45.6748	39.2959
LOC105155707	--	122.389	166.501	241.218	94.8933	95.9057	163.339	74.4154	62.0685	44.7061	61.4666	59.4716	64.2596	68.9575	98.6247	65.8681	79.8508	92.737	66.2846	247.735	223.981	306.242	252.063	247.196	242.889	213.642	121.248	250.86	168.494	199.334	131.283
LOC105155708	--	161.662	195.823	168.814	156.625	127.844	124.343	293.254	274.066	316.451	220.517	267.334	194.703	242.372	233.504	272.506	260.857	336.467	290.354	126.003	99.5993	95.6823	90.2723	92.494	90.3502	375.338	341.273	413.982	299.094	326.202	407.654
LOC105155709	homogentisate phytyltransferase 1	3.22459	3.16072	4.43027	4.43972	5.10395	5.00562	4.8578	13.3484	4.21279	6.46171	7.03921	5.27461	14.9093	14.6385	11.6862	13.9236	21.3564	12.9835	14.1145	13.9108	13.8985	18.4182	16.7306	15.9343	12.3326	8.48758	11.225	12.0649	14.1427	10.4794
LOC105155710	pentatricopeptide repeat-containing protein At2g18940	3.55669	3.57356	4.2611	4.47997	3.53686	4.9836	2.70678	3.16321	1.58611	2.57841	2.99579	2.58959	4.29635	3.73729	3.17842	3.86213	4.70489	2.76731	5.24623	5.82215	6.916	7.55385	7.60001	7.06518	4.20659	3.56013	5.894	4.65897	3.87635	3.2511
LOC105155711	--	14.8941	13.7865	13.4793	13.6679	13.2827	14.9643	11.8241	14.6532	9.31413	12.7723	11.6196	14.4434	15.5316	16.5451	12.8856	13.5297	14.6735	13.4065	24.0726	17.7315	15.9512	16.4298	12.7821	16.6409	16.1877	16.2057	18.9956	15.8803	15.6304	13.2836
LOC105155712	--	19.7321	15.1579	20.6939	18.6522	16.3797	20.9663	15.1651	14.3842	14.9437	14.2868	14.9014	13.2456	16.0965	17.791	10.9629	14.5439	15.4911	13.1625	11.7984	24.2424	18.5617	18.8001	18.269	16.4926	17.4489	21.0753	13.5081	19.9724	19.2188	15.3261
LOC105155713	--	5.61885	4.66694	3.34217	4.69081	10.0306	7.21856	13.6358	4.86834	6.66868	12.9092	9.35496	11.2523	8.01889	8.8569	6.78753	4.55476	3.79487	4.09228	5.34089	8.44711	7.49538	6.68794	7.50619	9.1052	6.78672	7.21742	4.36142	8.64487	5.58202	7.07123
LOC105155714	--	26.0233	22.7681	23.7453	20.2892	26.8521	23.4864	28.9578	19.6234	31.693	35.709	32.9028	32.9775	30.4664	33.8459	22.0744	28.5476	23.0712	30.3327	13.3899	34.4693	32.6286	27.292	28.3736	26.6014	33.9135	35.0028	24.7787	31.1159	37.186	33.6817
LOC105155715	--	5.47669	4.47586	5.69524	6.26417	9.65575	12.6722	3.38915	4.8587	4.07019	6.62723	6.01958	6.52749	4.60546	5.00212	5.25639	7.98949	8.79568	8.5919	6.15947	5.20928	5.42114	8.21359	9.22908	8.37055	4.73313	4.80701	4.98299	8.72761	8.93722	7.29099
LOC105155716	--	3.5075	2.5488	5.36592	3.65678	4.46827	5.23011	2.47976	1.32316	2.69511	1.87973	2.13273	1.912	2.18722	2.9158	1.85314	1.78147	2.99685	2.48383	2.66846	2.48495	4.21401	4.10724	3.99643	3.00301	1.74762	1.33146	1.4674	1.57472	1.67904	0.799922
LOC105155717	--	19.7077	20.1193	20.8335	23.1342	25.2661	21.0076	24.2574	29.2517	27.884	26.5673	29.8847	23.218	36.7013	35.66	39.5782	41.5768	32.2338	50.9038	31.8591	35.7014	27.3815	30.4902	39.7629	35.3726	26.7024	29.8468	23.5682	34.5795	39.4511	36.0821
LOC105155718	--	0	0	0	0	0	0	0	0	0	0	0	0	0	0	0	0	0	0	0	0	0	0	0	0	0	0	0	0	0	0
LOC105155719	--	103.258	92.3562	87.7631	85.7446	91.6173	77.2489	82.2928	115.939	85.3843	84.6525	77.491	78.5366	91.4303	94.8838	127.257	100.386	89.8971	112.553	100.882	100.822	97.8492	101.315	110.02	88.6338	85.7745	96.1649	55.0878	81.6271	89.5457	73.7824
LOC105155720	--	17.1396	14.1809	15.2558	16.3921	22.4441	25.3928	15.7154	8.87439	15.3078	8.64814	8.97499	11.9571	10.1053	11.8807	6.85327	7.26123	8.67406	4.77423	5.43028	8.32875	10.4782	8.2751	8.8832	5.83344	10.7318	9.68298	11.155	9.77205	9.15325	7.01741
LOC105155721	--	76.4445	59.2822	56.6205	59.0785	62.5243	50.2968	54.6109	56.7563	59.8808	54.2841	51.4421	50.0699	62.7094	58.0059	67.0357	62.0297	52.3421	46.2417	59.386	65.3896	65.9788	58.173	62.7587	52.0256	45.0956	51.8997	33.0605	43.292	49.9595	46.8681
LOC105155722	--	0.04638	0.0121294	0.104048	0.167957	0.117273	0.115344	0.0847796	0.0121915	0.0256513	0.0407014	0.0959576	0.0376366	0.0780037	0.136174	0.0401256	0.0373296	0.0513981	0.118058	0.102719	0.115712	0.183638	0.0502448	0.137188	0.0297818	0.108117	0.0106777	0.116502	0.0324733	0.0962362	0.0641502
LOC105155723	probable GTP-binding protein OBGM	2.67068	2.3538	2.97734	2.54567	3.00425	3.27098	4.63838	6.25738	4.44283	4.9642	5.48198	5.54602	8.08397	6.19667	5.67628	6.81532	7.87683	5.25766	6.89289	6.96731	6.70265	6.81617	5.47376	6.94968	3.86819	4.33783	4.76366	4.37782	5.2167	3.93244
LOC105155724	protein WVD2-like 5	65.5424	52.8886	64.8577	63.0141	64.5434	67.5385	53.408	35.1215	52.103	49.6177	42.9683	51.7448	46.1797	45.7378	31.6768	32.0541	33.2103	22.9147	50.587	58.2565	60.2853	60.362	59.2745	60.493	71.1386	83.5365	59.0564	64.7437	57.6032	43.4486
LOC105155725	--	115.253	90.8578	100.396	116.208	120.089	94.9869	103.301	96.5611	86.3717	94.8276	84.1673	106.378	78.7255	110.55	85.0632	91.792	67.8484	77.9336	81.706	99.1685	89.0504	79.6649	80.9863	64.2651	41.7568	38.894	28.1173	32.8704	40.7556	32.6007
LOC105155726	--	8.27512	7.27387	7.19081	7.43225	8.71832	10.9914	8.78871	9.8489	10.8061	10.9938	11.3544	8.67371	13.2271	10.2155	10.3742	11.2239	11.686	15.5379	20.4908	13.7063	16.2117	14.0447	15.0367	12.2264	9.62075	8.22904	10.8394	9.71015	13.5668	12.5903
LOC105155727	--	8.0986	8.95497	9.6207	8.77183	9.05019	12.1418	8.42194	8.93149	9.32304	10.8994	11.1761	10.6141	9.4793	10.6717	9.17076	9.16895	10.3275	9.66587	18.7034	10.765	13.29	12.1363	12.3396	11.8481	9.25585	8.11104	10.5161	10.5938	11.3169	8.55971
LOC105155728	--	11.0202	12.3619	14.7887	10.219	8.32447	4.85765	11.0646	7.36043	14.3748	8.63696	8.96236	3.37462	17.5518	7.54788	15.6304	13.0908	10.0235	13.369	3.99106	4.56506	8.71303	4.65528	3.84791	2.37363	3.40762	2.29775	4.21004	0.970554	3.19587	2.68422
LOC105155729	cationic amino acid transporter 2	90.079	92.8935	115.704	67.6264	74.3197	121.197	70.0787	50.7492	65.0409	84.4022	73.1582	100.417	55.5478	69.2403	38.373	40.9052	61.3732	51.1019	61.8218	59.986	76.0703	75.4656	71.8072	94.6334	78.5119	59.9914	115.986	89.0961	77.8587	65.4552
LOC105155730	uncharacterized LOC105155730	0.0426599	0.122722	0.0744356	0.0772426	0.0943839	0.0868028	0.0909762	0.0112137	0.0471877	0.0467961	0.154457	0.0605813	0.0614976	0.0569327	0.0738145	0.0686709	0.130008	0.241309	0.141721	0.138361	0.0950113	0.110916	0.0873584	0.0821792	0.0361618	0.0785701	0.0779331	0.0497812	0.0885174	0.0944078
LOC105155731	NADH--cytochrome b5 reductase 1	47.3684	59.8489	55.8259	49.6243	52.6047	50.287	40.4538	38.5378	51.8167	54.4653	58.7149	49.6842	40.9611	39.5418	42.7223	52.744	56.5166	67.963	46.3468	44.9026	45.6095	47.1333	44.9539	44.4704	64.2982	51.4966	55.3516	52.8235	71.8182	78.3312
LOC105155732	ATP-dependent Clp protease ATP-binding subunit CLPT2	33.6892	31.144	39.1817	60.7116	46.9192	47.9184	26.7834	32.1274	28.7354	35.7162	54.0887	30.0152	33.5263	36.3207	29.3008	43.0569	48.667	35.3607	37.7172	40.6158	40.368	49.0313	53.6293	42.8241	33.0666	29.2013	30.7348	32.6052	34.0343	28.3346
LOC105155733	probable arabinosyltransferase ARAD1	0.0911699	0.238429	0.090902	0.220103	0.0768422	0.137414	0.314788	0.255628	0.100846	0.573387	0.220063	0.345254	0.204444	0.389352	0.455726	0.244598	0.2862635000LOC1145	0.550089	0.269223	0.561062	0.240654	0.25021	0.442539	0.624454	0.283369	0.139929	0.333106	0.425556	0.64459	0.521218
LOC105155734	--	8.75348	9.41395	9.24836	10.614	9.16404	9.88819	8.75833	10.8508	7.88192	8.81379	8.95991	8.12518	8.82579	10.1983	8.92824	13.9094	12.0491	10.8758	9.72732	9.83898	10.428	13.0165	10.1751	10.5448	10.0757	9.19234	6.87342	8.77389	8.41236	7.9526
LOC105155735	probable polyribonucleotide nucleotidyltransferase 1	6.0139	5.3586	6.99166	7.23072	5.72493	10.673	6.59002	9.29752	5.19292	6.44575	8.52036	5.77714	10.9311	11.8518	5.30575	6.59413	11.7882	4.73294	17.8467	14.7667	19.4587	15.5434	16.4202	16.4847	7.90871	5.56002	13.3531	7.11212	6.52152	5.77335
LOC105155736	--	1.51232	1.70067	1.96024	0.977962	0.764791	0.70092	4.8147	5.44619	5.2485	4.54552	5.14314	5.82931	8.22997	7.06404	4.86282	3.5502	5.59347	3.50736	8.60373	5.22568	9.169	2.34283	1.87535	1.68324	8.47694	3.35983	8.04657	2.61186	3.88762	4.20443
LOC105155737	protein PNS1	0.401788	0.70051	0.645423	0.230953	0.451527	0.464283	0.598435	0.30511	0.296288	0.411361	0.646549	0.199249	0.514852	0.571962	0.308984	0.383271	0.791574	0.631316	0.790981	0.579171	1.01638	0.715776	0.548517	0.74533	0.416272	0.411113	0.978672	0.91688	0.535209	0.246991
LOC105155738	--	22.6686	22.666	21.404	18.606	17.2158	16.1176	23.72	26.0247	23.1253	18.5576	21.9171	16.9002	26.9819	22.9195	27.4888	29.0117	28.4944	28.0467	25.6347	19.4247	18.831	15.2379	15.3823	15.3962	18.5706	18.6623	17.5599	20.2274	20.2033	25.0832
LOC105155739	--	7.79278	7.46786	8.58491	8.57035	10.3689	9.46213	8.56675	1.89086	9.1021	9.08635	8.93521	9.08758	2.25202	3.28728	3.14309	3.3042	2.0533	2.0653	4.25439	5.73744	6.39216	5.4077	6.52205	5.38887	9.33121	9.66038	8.58652	6.48638	6.45781	5.66816
LOC105155740	--	0.29599	0.722474	0	0	0	0	0.240467	0.414958	0.21827	0.173167	0.102064	0.0800637	0.568923	0.737369	2.95909	0.211761	0.109338	1.7859	0.109256	0.492306	0.0976626	0.513048	0.0897961	1.01367	0.418173	0.181716	0.360485	1.19739	0.545925	1.09172
LOC105155741	--	0.0393575	0.494057	0.0784837	0.162887	0.149275	0.28474	0.191848	0	0.130604	0.138155	0.447857	0.0958139	0	0	0	0	0	0.0890513	0	0.0392769	0	0.0682195	0.0358203	0	0.100087	0.144975	0	0.036742	0.217773	0
LOC105155742	--	0.0538163	0	0	0.0556817	0	0.0973364	0.0327909	0	0	0.0944547	0.0556715	0	0	0	0	0.0577531	0.0596391	0.121766	0.0297972	0	0.133176	0.0233204	0.0734695	0.0230379	0.0228094	0	0.0245785	0	0.0744443	0.0297743
LOC105155743	--	15.348	14.1718	16.0723	14.638	14.3633	12.0188	17.5018	18.7071	17.2141	14.5223	16.4536	15.1683	19.406	18.9496	13.2536	12.9742	16.8661	13.0468	18.5151	21.9053	20.6667	16.6084	17.9485	18.059	18.6794	18.3187	16.9562	18.6105	16.7238	16.2712
LOC105155744	--	0.356513	0.452861	0.228514	0.105392	0.12878	0.138175	0.12413	0.401631	0.253512	0.0446948	0.0790293	0.0826586	0.342628	0.353446	1.02812	1.17511	0.479749	1.2676	0.0845981	0.177891	0.176449	0.0662095	0.0695298	0.130815	0.151104	0.281408	0.348908	0.285276	0.187873	0.281777
LOC105155745	uncharacterized LOC105155745	0.192278	0.0838083	0.191713	0.0828929	0.0810305	0.304298	0.195262	0.185323	0.177238	0.126552	0.0331511	0.0520102	0.33878	0.393467	0.166349	0.0859766	0.159812	0	0.266153	0.319807	0.555123	0.097207	0.23333	0.233215	0.10866	0.103289	0.380534	0.0747918	0.280755	0.0531897
LOC105155746	--	13.1244	16.743	14.2713	11.0243	9.94411	8.60186	16.8296	25.1952	18.1088	6.58144	10.975	4.37885	22.5896	18.0159	27.1138	35.0885	46.7246	48.7857	7.24145	4.83741	5.88456	4.43881	4.66141	2.85812	5.2719	5.47455	6.85036	3.28718	6.53665	9.1587
LOC105155747	--	84.8166	93.5281	81.3708	87.4817	114.066	122.457	88.2405	90.1776	84.3969	65.6254	52.0634	83.7134	76.5359	93.674	67.2901	64.2095	79.1303	42.3005	23.0239	37.0868	51.0197	41.7107	53.402	67.696	55.2856	56.6888	62.3287	63.2237	48.6347	51.407
LOC105155748	--	51.4612	42.512	45.6802	44.5331	43.8957	50.9727	47.9845	35.465	43.2812	47.1599	44.8067	52.0693	41.341	43.2827	30.481	33.752	39.3276	28.2688	36.7477	47.0802	41.1583	45.1576	42.3058	46.2646	46.3724	48.4391	42.7983	47.8102	43.4838	36.2536
LOC105155749	--	364.998	357.757	325.223	463.093	422.377	308.018	407.9	439.885	421.136	438.718	419.747	396.83	393.248	359.084	497.616	411.71	339.355	467.939	465.901	446.198	374.48	406.151	373.411	385.375	327.501	410.029	224.981	357.637	333.209	328.781
LOC105155750	--	7.59933	8.14552	8.75091	6.61689	5.20976	6.63039	5.54339	4.1921	5.56446	4.20329	4.65035	3.64793	5.04034	5.85656	5.21644	4.82423	5.24865	2.81529	4.17799	5.44749	6.46278	5.38017	4.09137	4.3299	3.15284	2.43949	2.68857	1.77358	1.90009	1.89494
LOC105155751	--	190.642	172.761	151.412	173.386	187.922	112.247	182.395	204.726	195.501	172.201	184.279	139.927	215.59	193.69	224.042	219.829	168.826	267.654	178.378	213.328	170.684	160.699	167.266	140.305	135.723	172.318	89.8678	146.526	174.299	219.209
LOC105155752	phosphatidylinositol N-acetylglucosaminyltransferase subunit A	5.91208	6.0864	7.345	6.48112	6.37702	7.10748	5.60358	4.98287	4.98253	6.07353	5.09657	5.17832	7.77868	7.48933	4.81715	6.11797	7.17573	5.60022	7.50809	7.70274	9.84642	7.86868	7.60137	7.69304	7.55707	5.33635	6.36455	5.563	6.79353	5.60727
LOC105155753	protein DETOXIFICATION 24-like	0.0412352	0	0	0	0.0781986	0.0372906	0	0	0.0228059	0.0180933	0	0	0.0198146	0	0.0475662	0	0	0	0	0	0	0	0	0	0	0	0	0.038495	0.0190136	0
LOC105155754	kinesin-like protein KIN-UB	19.2787	16.1876	20.1264	15.6325	16.2432	19.4301	13.9245	8.66907	12.13	12.4511	12.1144	12.4144	12.5947	11.6936	8.16768	9.9086	9.18196	6.41747	30.1338	24.1841	33.6367	26.435	25.4319	21.6986	19.0963	14.4496	18.7596	12.2722	12.4477	9.61744
LOC105155755	uncharacterized LOC105155755	5.75752	3.42681	5.34471	5.10119	5.31288	5.38629	6.00817	4.69687	5.52678	7.02718	7.94133	5.58509	7.85471	7.73681	6.18346	6.28523	6.16045	6.32639	5.34972	8.09025	7.89362	9.11936	8.613	7.19581	7.20858	6.42948	4.35232	7.07388	7.65925	6.37079
LOC105155756	regulation of nuclear pre-mRNA domain-containing protein 2-like	13.0136	10.6802	15.3442	12.0916	11.8524	15.8529	14.2676	13.8857	13.4478	12.9417	14.5914	13.9125	18.3487	19.5613	10.2464	10.9336	15.655	9.56474	12.1591	18.8823	21.6953	17.808	18.8569	18.9484	18.3795	13.8566	19.8245	16.7445	16.1265	13.5708
LOC105155757	KHG/KDPG aldolase-like	1.19304	1.35203	1.68517	0.754351	0.712263	2.03794	1.65579	2.29977	2.01615	1.6577	1.98838	1.04881	4.23595	3.43206	1.79672	3.34304	3.59911	4.01161	2.82575	2.41426	3.96926	2.38386	1.80969	1.61728	1.15177	0.396737	1.12002	0.866255	0.611235	0.843408
LOC105155758	ELMO domain-containing protein C	22.1128	18.6284	17.235	17.0076	18.1429	19.6435	18.3225	28.9088	18.6875	22.0672	19.4337	17.4148	32.7863	32.8713	30.173	29.8905	32.3846	18.4118	47.4932	35.0216	36.5131	31.7427	34.1361	34.039	26.5409	28.3526	24.3095	27.6462	26.3478	22.1946
LOC105155759	protein DETOXIFICATION 24	66.515	57.1483	66.7868	60.7551	60.101	85.4032	39.6849	52.3801	34.7259	35.1947	34.9438	31.6112	64.2518	53.6195	38.3268	40.2045	43.9957	46.311	66.0385	52.3718	54.0764	40.5535	46.813	34.4095	29.5366	26.2232	30.8742	24.0585	29.7372	27.055
LOC105155760	protein DETOXIFICATION 24-like	0.756632	0.361831	0.581973	1.23021	2.21382	4.35966	11.8813	1.56839	1.5304	16.0687	16.929	16.227	2.8671	5.23931	2.04485	7.79502	4.14457	12.0083	2.15452	4.42262	2.71765	5.33965	4.54497	5.84875	0.806305	0.418064	0.315943	4.11702	8.69219	10.0706
LOC105155761	protein DETOXIFICATION 24	3.45426	4.57369	6.06935	4.9736	4.2755	4.10684	3.73846	4.06376	3.28649	4.34563	5.3725	5.39054	3.85367	4.17797	4.09606	5.78077	5.78216	4.61837	5.96507	6.09887	6.2646	6.55261	5.54015	4.38444	4.15667	4.98281	3.11107	2.90901	4.63349	3.07379
LOC105155762	--	3.77073	4.15212	3.90806	3.69609	3.16769	4.10548	4.32302	4.46032	2.991	4.35402	4.7989	3.82486	3.9338	3.68153	3.54841	3.27452	3.35396	2.7223	4.23052	4.57997	5.15672	3.59045	4.06402	2.95227	2.62858	1.9875	2.42458	1.76007	2.10472	1.72934
LOC105155763	protein DETOXIFICATION 24	6.82642	9.05345	8.43524	10.7052	8.92548	12.2237	4.76378	2.26985	3.87228	3.39639	5.71377	2.33576	3.34569	2.55401	5.02532	3.27677	3.1467	5.12654	6.26715	4.07581	6.37215	6.16904	6.93863	7.7428	4.22042	2.39992	7.31904	3.9217	4.0534	4.15337
LOC105155764	--	0	0	0	0	0	0	0	0	0	0.0230538	0	0	0	0	0	0	0	0	0	0	0	0	0	0.0224917	0	0	0	0	0	0
LOC105155766	protein DETOXIFICATION 21-like	16.0356	28.199	28.9468	16.8982	9.9336	24.065	9.48462	3.50721	14.7038	16.8694	15.566	4.37096	3.08695	6.77961	3.4487	8.03422	7.44776	12.6905	8.29037	10.1096	8.82916	11.7561	10.9289	13.7715	60.2783	26.8263	74.3647	64.2162	79.3176	51.6725
LOC105155767	--	112.148	82.1742	82.5969	82.9269	94.3348	73.2479	96.0311	46.486	100.95	84.9453	83.582	87.4068	48.9562	54.4932	45.9396	48.6223	43.3608	42.0661	66.124	107.392	71.639	75.9417	71.3124	89.5314	145.556	186.677	121.242	157.416	142.449	148.747
LOC105155768	--	2.63364	2.99458	3.49359	1.70604	2.48998	2.25744	1.20004	0.505668	2.25453	1.30632	1.96632	0.371679	1.82676	0.83132	1.26803	0.884752	1.0913	1.5545	2.23168	1.75978	2.85628	2.22294	2.10514	1.70583	4.34846	2.76271	4.43471	2.45862	3.54808	2.02724
LOC105155769	protein GrpE	33.6502	32.3642	34.4526	42.2686	38.7826	39.8189	28.5698	32.3768	30.0289	29.8373	37.3742	30.0041	37.9163	36.6117	31.4502	31.2301	29.6648	30.1516	36.4558	47.6074	39.3125	43.5682	42.4888	40.6938	62.7093	67.6689	58.1176	62.8551	52.4106	53.2059
LOC105155770	--	5.45891	5.07347	6.00667	5.08556	8.30383	8.10327	5.06215	3.56734	4.93167	6.98542	4.83715	5.48873	5.12088	6.52484	3.66281	3.85103	5.68802	3.76449	4.69632	6.22907	7.75009	7.6149	7.40296	8.88198	4.57208	3.94553	4.72803	4.99462	4.67319	3.92263
LOC105155771	probable ADP-ribosylation factor GTPase-activating protein AGD14	30.8914	29.5335	36.0275	30.7673	31.0442	40.7295	32.9232	34.2382	30.943	35.3366	35.1786	37.3367	41.9987	45.8625	26.4847	29.0256	38.8308	25.5791	47.2318	61.7927	64.8411	59.9582	61.513	71.0837	56.4935	44.4834	72.3673	54.5563	46.971	41.0753
LOC105155772	--	79.0943	73.8938	67.3098	79.5156	84.9349	68.7395	86.0814	94.0196	90.5896	118.034	116.569	112.483	97.6998	91.5283	115.597	114.059	103.961	123.676	105.021	97.9543	82.0841	98.2672	87.8881	92.9573	63.9178	84.9693	47.2824	73.2711	85.6936	73.5615
LOC105155773	--	0.834257	0.930887	0.499084	0.402815	1.75788	0.452671	0.406658	0.584786	0.799761	0.927346	0.287672	0.451324	0.481058	0.71256	1.34728	1.07434	0.554713	0.377522	0.184766	0.444026	0.330318	0.67482	0.506186	0.714265	0.188581	0.973126	0.406415	0.46729	0.769353	0.676954
LOC105155774	--	90.7987	100.31	81.784	81.4507	92.9139	74.2406	103.857	107.987	86.3541	113.348	90.0491	112.63	107.201	124.419	108.47	106.856	102.377	95.871	128.018	125.979	106.464	107.825	97.857	114.826	108.612	122.714	89.0973	134.101	121.556	120.8
LOC105155775	uncharacterized LOC105155775	5.85732	6.52418	7.73165	6.09306	6.8256	10.4224	5.98194	6.93162	3.79471	6.76339	5.29059	8.18486	6.41925	9.35931	6.99368	6.30276	6.6137	5.35661	11.0204	10.4522	13.591	13.4684	11.0575	14.1918	8.26848	7.62139	10.6571	9.2758	6.76479	5.30043
LOC105155776	protein LITTLE ZIPPER 2-like	92.3274	96.2049	105.799	46.892	47.7103	28.7933	118.013	165.677	165.972	47.9062	51.055	34.1399	106.894	77.047	178.708	133.766	82.6406	109.081	60.2511	55.379	57.73	46.6852	42.8913	31.6913	85.7126	128.034	43.7063	58.9408	85.2555	87.5767
LOC105155777	--	2.185	2.63491	4.96233	4.27029	3.64488	2.99142	1.77513	1.08489	1.71198	1.46474	3.61024	1.79772	2.12907	1.94403	0.805151	1.92147	1.61428	0.926971	1.84831	1.96853	3.48458	1.99887	2.59627	2.18252	1.18333	0.335357	1.05336	0.311636	1.20341	0.537276
LOC105155778	--	312.377	296.423	270.903	291.336	292.733	236.737	361.587	198.414	382.149	373.293	322.172	417.457	176.203	183.097	220.715	197.513	149.142	197.738	228.753	226.235	174.875	191.256	188.308	177.466	213.254	254.19	155.143	225.507	243.538	235.133
LOC105155779	ubiquitin-conjugating enzyme E2 22	76.3999	64.596	73.6101	77.2009	85.2714	83.8831	70.6749	55.6241	66.3291	64.6267	62.8738	67.494	58.4871	52.6133	43.5198	57.9274	51.7889	53.1068	44.5691	48.0255	46.7264	50.6041	54.91	47.676	48.5384	50.1436	41.3916	53.5288	63.12	51.6232
LOC105155780	uncharacterized LOC105155780	6.9562	6.39159	7.37909	6.98956	9.3385	10.5192	8.21482	5.30838	5.14025	8.18132	7.41856	8.99684	5.29308	6.87556	3.75566	4.87923	4.91141	3.56973	8.98956	9.20345	7.39675	9.03683	8.55015	11.1255	7.75678	7.46253	8.4894	10.2698	8.21387	7.39561
LOC105155781	--	86.2349	79.8928	81.9167	84.6443	79.6205	71.1034	76.6039	96.2646	77.8647	77.3804	77.5195	74.0112	87.0554	90.6598	89.1287	95.3349	90.8322	88.2904	106.114	104.735	91.817	97.4505	95.5527	92.9793	82.0186	88.6018	75.2223	84.4551	88.0479	83.2618
LOC105155782	cytochrome c oxidase subunit 5C-2	217.369	207.432	172.35	221.838	231.417	141.695	178.976	181.752	184.512	186.259	179.2	150.491	153.666	146.654	236.215	224.591	174.868	227.404	171.797	163.016	138.595	148.419	153.333	145.3	146.946	193.521	97.273	156.876	173.245	205.82
LOC105155783	magnesium-protoporphyrin IX monomethyl ester [oxidative] cyclase	225.859	213.666	229.428	251.439	226.142	224.487	206.877	115.423	211.551	175.675	211.75	137.353	140.742	122.427	112.28	172.185	181.303	125.991	94.2724	98.3425	99.0914	106.89	112.278	103.526	174.014	158.369	183.795	185.257	176.292	200.338
LOC105155784	--	0.235327	0.223793	0.298627	0.221349	0.162282	0.328896	0.391056	0.629832	0.567934	0.281611	0.287701	0.468729	0.863524	1.41612	0.641626	0.780582	0.758657	0.629266	1.06606	1.02478	1.20705	1.44619	1.20718	0.84255	0.417096	0.433419	0.390823	0.639092	0.907532	0.520785
LOC105155785	--	9.21135	7.31373	10.6943	6.58988	5.40315	6.32268	9.00036	8.35464	11.2676	9.52185	6.99644	9.19206	8.01518	10.2997	10.482	9.72934	8.6676	7.0881	11.5328	8.92333	12.1778	8.45063	7.32612	3.14393	5.69791	5.7315	6.72729	3.00198	4.13257	4.36166
LOC105155786	histone-lysine N-methyltransferase	11.2649	10.582	11.6675	10.3157	8.57377	12.6317	12.4456	12.8996	10.2047	11.093	10.7659	12.3066	16.5192	14.429	10.1752	11.7416	14.3671	9.10034	16.3995	15.0214	18.3281	15.5701	15.364	15.2984	14.7625	10.3439	16.2328	12.2992	10.9408	10.1724
LOC105155787	--	8.60998	8.35239	10.3082	6.14902	8.53343	12.8035	8.6667	11.8225	8.57689	9.76622	10.5076	9.25792	16.8815	19.5099	8.79248	11.2539	17.7331	10.8394	21.5117	21.1276	27.9797	26.6091	27.0295	25.8922	28.8311	19.0413	35.9243	27.2794	22.0441	17.0504
LOC105155788	--	10.369	10.5811	10.1967	11.7277	11.657	13.1739	11.806	10.8277	8.3323	12.9534	11.6624	14.0981	11.4209	13.2521	10.2021	10.8985	11.6374	9.258	15.5687	14.3043	16.231	16.6338	15.34	19.087	13.1585	10.7002	16.8998	13.6943	11.3904	11.0686
LOC105155789	--	8.19555	9.43434	9.99132	9.72009	10.1125	14.1596	9.39852	12.0603	9.40188	10.3328	9.25553	10.3389	14.8928	12.934	10.2176	11.9636	15.071	10.7293	17.3187	12.5181	13.4617	14.1435	15.032	15.1519	10.2539	8.51942	12.4712	10.2903	11.0729	8.5141
LOC105155790	--	2.52157	4.2144	4.82604	2.549	2.85816	3.27637	3.77925	2.16371	3.91129	5.03613	6.23641	5.10378	4.95814	4.61073	3.04245	4.69667	4.20766	4.45937	4.62175	3.96262	5.88137	4.19488	4.93282	3.82148	4.76633	4.45734	6.69798	5.62796	8.473	9.97401
LOC105155791	50S ribosomal protein 5	75.9158	80.2653	86.1172	145.676	100.751	85.9877	53.2285	54.9652	56.9887	45.9262	84.3612	24.1799	74.857	60.1534	58.0906	96.6162	72.9939	87.9873	83.8737	80.2816	85.0924	73.2438	82.0447	56.4432	24.7167	23.5351	26.4746	27.1663	30.5857	52.7664
LOC105155792	--	3.72723	2.91869	2.16606	2.37996	3.36587	3.35141	2.6993	3.24716	2.19098	2.85969	2.79815	2.78262	3.33643	3.57009	2.43228	2.51421	3.72925	1.80714	4.4576	4.29347	4.99653	3.69172	3.50855	4.13936	3.35808	3.09893	3.05435	2.84328	2.92658	2.94588
LOC105155793	--	7.06293	7.89027	7.61207	8.36378	9.21333	9.07326	9.41552	8.45655	6.02877	10.3004	9.6926	12.0261	9.70112	10.3522	7.91185	9.48545	9.17311	7.33222	12.8621	10.7866	12.851	12.6316	12.1039	14.5147	9.54299	8.46858	13.7326	11.1862	9.32778	9.21566
LOC105155794	transcription factor IIIA	12.939	10.5569	11.7024	11.0635	10.439	11.6155	14.8426	13.006	15.992	13.8812	16.1668	14.1196	15.7491	14.0847	10.5465	13.5461	12.0602	9.84225	13.7678	15.7539	13.2149	11.6525	14.5978	10.7259	11.3704	12.1485	9.73824	10.3662	11.3489	9.27646
LOC105155795	--	19.5014	15.8462	18.2443	24.8647	21.0306	22.853	16.519	19.2395	17.6563	14.6911	21.4551	12.6084	21.3609	19.6872	17.3105	21.8395	22.0036	18.6988	25.7104	28.5741	30.3392	24.7536	27.67	21.3024	23.4312	21.4786	23.5998	18.6019	22.9127	17.2707
LOC105155796	--	109.095	106.273	109.887	108.337	118.854	118.181	183.685	139.267	197.93	180.905	161.62	201.695	101.961	101.726	108.222	133.47	147.423	165.91	169.6	117.012	103.95	149.11	168.285	161.207	102.198	118.43	110.44	111.724	132.298	134.979
LOC105155797	putative disease resistance protein RGA3	5.70852	6.36449	7.38929	6.83898	6.3308	10.4154	6.80399	8.63478	7.28372	8.81074	10.2825	9.97586	8.95114	9.3025	7.07595	13.1389	14.6778	11.7549	19.5465	8.19544	11.2269	10.6976	13.5356	11.4898	8.10741	4.31159	8.11874	8.62483	11.7064	8.17275
LOC105155799	probable WRKY transcription factor 30	21.5364	17.3043	15.4338	38.2255	39.8117	41.8995	40.5758	24.097	44.8233	62.2008	56.32	60.1903	24.6805	24.3171	24.0258	44.095	37.4093	43.3991	36.3614	33.8998	28.8915	46.8463	56.0301	52.405	30.0262	37.1862	22.4867	57.3726	56.9695	55.4213
LOC105155800	--	1.0756	0.868803	1.09959	0.817051	1.01558	1.1574	1.16142	1.13094	0.798191	1.05144	1.14085	0.983315	2.55155	1.56992	1.1308	1.46111	1.59936	1.34006	2.56309	1.94298	2.06199	1.58117	1.62329	1.97001	1.41957	1.02812	2.13906	1.27104	1.51927	1.46134
LOC105155801	putative methyltransferase At1g22800	12.8519	11.9654	11.6609	13.929	14.2579	13.5692	12.5685	13.9185	12.2613	14.2672	13.3282	11.811	14.7598	13.5842	12.8978	14.4816	15.7379	13.4491	21.0274	16.4488	17.0151	15.9277	16.3464	16.5876	11.3845	10.1191	11.1229	11.4879	13.1261	10.4879
LOC105155802	--	12.5776	10.3219	12.0852	9.67351	9.62558	10.7134	8.05335	7.20474	6.9731	6.01325	7.18292	6.17828	9.45358	8.16117	8.46631	10.1968	9.41604	8.33768	9.10548	10.6675	12.9022	11.7451	14.3575	11.5508	4.98235	4.4311	3.92227	5.03218	5.64507	4.75143
LOC105155803	nascent polypeptide-associated complex subunit alpha-like protein	106.399	113.16	99.8294	104.002	92.2056	69.2029	107.392	158.763	123.061	89.4234	88.7144	80.0317	113.254	103.19	192.979	159.372	114.455	204.397	144.656	118.311	108.991	94.5034	94.7169	87.581	99.7927	109.72	74.4762	100.58	104.563	119.697
LOC105155804	--	17.5511	13.9942	17.4189	18.5611	23.2016	26.3536	19.8112	14.6527	14.3681	23.2524	22.5153	25.6298	19.3082	21.8472	9.41381	14.5038	18.3117	9.79979	26.1976	24.4243	30.1667	31.6275	25.0574	31.6946	21.8983	15.2986	31.147	21.6777	19.7211	15.6438
LOC105155805	--	0.291203	0.182774	0.116139	0.241037	0.0736318	0.105338	2.1292	0.428659	0.193266	0.357769	0.542235	0.189045	0.727639	0.248724	1.1421	0.687511	0.258168	0.79066	0.0644937	0.406849	0.403549	0.151425	0.212025	1.097	0.543061	0.268165	0.159595	0.978664	0.214838	0.128888
LOC105155806	--	6.03313	4.37877	6.40729	6.75058	7.18029	10.2722	3.35276	2.54155	3.26065	5.48417	5.20431	4.60874	4.38166	4.46905	2.15357	3.05797	3.65873	3.11254	4.15652	5.55009	7.11964	6.64232	7.74451	6.1076	4.03134	3.00414	3.67985	3.54077	3.49774	2.08753
LOC105155807	phosphatidylinositol 4-kinase gamma 8	0.761185	0.977236	0.707202	0.626475	0.568657	0.969974	0.906516	0.763968	1.0716	0.880531	0.644256	0.617689	0.814667	0.554102	0.618627	0.57552	0.364257	0.74371	1.24521	0.915003	0.61647	1.04951	0.661285	0.799817	0.718561	0.557586	0.979717	0.69445	0.845549	0.937974
LOC105155808	--	3.37685	3.58022	10.3738	3.30504	3.0577	2.59987	5.50535	0.911636	3.43239	3.96455	7.41137	5.48052	1.71037	2.19242	0.473753	0.685597	1.06198	0.413002	2.12237	1.18403	1.98749	0.55368	0.830638	0.234418	0.232092	0	0.791963	0	0.0420829	0.252469
LOC105155809	--	4.77749	4.71371	4.33041	9.21211	9.5405	9.27918	3.0433	1.82665	3.96341	4.09727	4.71753	3.96496	2.55658	1.27518	1.81612	2.85479	4.87325	2.02681	5.5309	2.92563	3.06312	7.66929	7.46097	5.29884	2.62314	2.29975	3.47125	5.0175	6.10805	6.00723
LOC105155810	pentatricopeptide repeat-containing protein At5g27110	0.57997	0.19753	0.309305	0.390745	0.272833	0.451305	0.41091	0.652354	0.268546	0.508962	0.432532	0.339296	0.946252	0.820812	0.451196	0.665819	0.926714	0.595093	1.04551	1.06334	0.934561	0.911765	1.05569	0.750602	0.434461	0.285675	0.147839	0.201462	0.310959	0.149243
LOC105155811	SNF1-related protein kinase catalytic subunit alpha KIN10-like	11.8325	12.8182	15.4584	8.61343	7.89366	10.5314	8.37808	10.4743	10.6311	8.59847	9.19243	8.88083	15.0349	14.8801	6.87857	10.5148	15.8079	10.1059	24.8594	16.1722	21.9899	19.5166	20.0484	17.3382	11.9926	6.99871	17.7714	8.49205	13.3057	9.88436
LOC105155812	protein kinase and PP2C-like domain-containing protein	5.42425	5.56994	5.44808	5.79797	4.73989	5.50049	5.71095	6.68883	5.20584	5.67016	5.32242	5.34029	7.85781	7.1113	6.83215	7.49032	7.91172	7.44505	9.00995	8.13961	9.63303	7.58728	7.35068	7.51247	8.21556	5.56443	9.05313	7.1861	7.90797	6.35508
LOC105155814	--	39.8363	53.3767	55.3483	37.9734	22.7218	22.241	15.0181	9.17851	10.1043	16.8628	16.6907	15.8343	9.27248	8.82946	8.69792	7.62778	15.2745	11.8019	8.82866	8.30694	7.65103	7.35465	6.37064	8.58449	16.93	18.2677	14.4167	8.60342	13.4088	11.1245
LOC105155815	cysteine proteinase inhibitor	3.47961	2.5245	3.69322	2.09045	1.84481	2.94373	4.03516	4.48478	4.15932	2.61032	3.36733	2.64148	5.66337	4.19439	2.52484	2.71027	3.23414	2.98414	4.84758	5.71279	4.7776	2.86974	3.67767	4.1804	4.99526	4.59977	4.92132	2.51487	3.51944	2.54613
LOC105155816	--	8.59893	9.32746	10.8389	3.69023	2.50165	7.42288	5.50736	23.2455	4.94494	3.27999	2.65345	2.89424	19.5566	21.7781	10.5955	7.73366	17.3802	6.05241	12.0109	11.0192	14.2184	15.1377	13.4956	14.3687	8.96643	5.60155	12.6073	10.4449	7.92995	5.0818
LOC105155817	--	5.83799	5.05411	6.82443	4.88319	5.45782	9.20375	8.25914	8.30206	6.80399	11.5616	9.25553	12.1068	11.6081	13.063	4.72176	6.33706	10.2622	3.51739	17.1899	19.1299	21.2331	19.5404	18.7085	26.6576	20.1551	17.0759	25.8046	18.8141	15.7595	9.99911
LOC105155818	--	220.962	163.777	177.921	140.791	148.305	135.032	267.141	353.161	258.48	221.31	214.52	204.409	409.217	386.225	327.26	282.752	281.665	239.54	328.6	452.257	396.191	334.273	360.041	374.449	231.41	291.648	236.785	235.265	246.468	271.481
LOC105155819	--	4.64988	4.37596	4.44664	4.29239	4.48005	6.09657	4.44469	7.66991	3.86233	3.44346	2.82531	4.27828	7.2763	7.3083	5.38373	5.58364	5.55526	3.10935	3.17753	2.96707	4.72249	3.28084	3.996	4.98745	3.37014	2.30815	4.18415	3.3081	3.69831	3.06032
LOC105155820	calmodulin-interacting protein 111	0.34463	0.513459	0.426919	0.799594	0.646956	1.01054	0.534513	1.32866	0.508277	1.21891	1.14515	1.22882	1.68615	1.99583	1.48175	1.5354	1.6897	1.29961	1.64217	1.69878	1.7677	1.61105	1.86293	2.44096	1.00919	0.634732	0.906221	0.731199	0.876408	0.496896
LOC105155821	--	53.0275	44.8892	48.4328	49.1258	55.8725	55.4801	42.0673	28.3803	31.2744	38.8645	36.7472	42.6149	34.9231	41.1611	25.1667	31.9177	30.4286	23.8644	38.9236	44.8938	48.2905	48.3206	42.3855	44.3229	36.8888	36.1038	40.0692	36.8611	31.7487	26.849
LOC105155822	--	2.48892	2.60363	4.18468	9.59386	6.75608	6.11254	2.91412	0.769699	2.13229	3.6189	8.2795	2.09893	3.86938	1.51102	1.29479	3.53514	2.97455	3.14701	3.29657	2.43512	2.77768	2.68575	2.48732	1.9847	2.81307	2.80885	1.44876	2.48298	3.80298	2.32203
LOC105155823	stomatal closure-related actin-binding protein 2	83.2114	73.2929	91.338	79.283	77.2107	73.305	56.4535	31.9723	58.9971	43.3839	42.8746	42.4515	42.0638	40.7009	29.22628LOC11456975	27.487	26.4955	20.0812	33.2479	30.4944	39.1482	26.6304	30.4483	20.0502	14.1976	10.9497	12.1066	4.83396	7.66394	5.87109
LOC105155824	probable trehalose-phosphate phosphatase F	5.71488	8.12188	11.26	4.89999	4.26025	5.95062	7.35274	0.933655	2.97183	7.43286	6.99534	5.37658	1.40043	1.40992	1.54959	1.19727	1.23636	5.56378	1.81534	1.5678	1.28464	1.53914	1.07755	2.47569	1.75633	2.28542	1.80936	1.53039	4.3674	4.00579
LOC105155825	DExH-box ATP-dependent RNA helicase DExH12-like	1.21386	1.35317	1.77876	1.9283	1.47264	2.89958	1.81542	3.13276	1.07822	1.883	2.09918	2.00487	3.94162	4.45739	2.29835	2.69083	3.98802	2.32343	5.68902	4.00119	6.08661	5.52038	4.43579	5.41153	2.245	1.32671	2.9231	1.67689	1.62259	0.8683
LOC105155826	--	0.388683	0.33267	1.0217	1.38927	0.938128	0.798867	0.516719	0.222917	0.586277	0.620173	1.13314	0.286737	0.509379	0.377255	0.407599	0.417116	0.704843	0.599621	1.0956	0.423149	0.769482	0.673716	0.578865	0.302526	0.299525	0.130158	0.258205	0.0329867	0.358444	0.117296
LOC105155827	--	6.52463	4.37103	7.30751	6.35777	5.81942	6.76938	2.36898	2.96028	1.58184	2.54915	2.61198	2.3028	3.88686	4.77128	2.55175	3.30913	2.74861	2.5026	3.31566	4.37058	4.73325	4.41529	4.81974	4.91661	3.84503	3.64211	3.81669	3.35842	3.75034	3.14004
LOC105155828	oxysterol-binding protein-related protein 2A	10.5452	8.66855	15.0656	9.56125	9.4711	14.4556	10.2533	9.43208	7.74107	9.61698	9.57595	9.53816	15.943	16.37	8.56815	13.0917	16.8858	8.02523	17.0141	14.2219	22.9704	15.8522	18.1961	15.1019	12.0264	7.68964	16.8382	11.3292	14.3598	7.51494
LOC105155829	--	0.555171	1.16152	0.376407	0.965017	0.898414	0.421733	0.324741	0.607084	0.343893	0.272831	0.666199	0.414471	0.298787	0.758697	1.15273	0.762602	0.492191	1.25614	0.418049	0.554034	0.351706	0.404164	0.76802	0.627423	0.263539	0.30675	0.162274	0.290235	0.348146	0.516017
LOC105155830	--	8.64692	21.9945	20.2436	7.7842	10.1965	27.487	25.5243	8.52224	22.0364	57.5015	45.5967	88.1744	8.00163	11.3311	6.47995	8.33213	14.9407	10.7129	12.5968	7.4079	10.0884	16.3094	14.9727	16.6615	27.6525	6.76195	57.6886	37.2711	17.04	23.0874
LOC105155831	--	67.0007	43.4334	82.8561	88.2977	103.76	79.9126	142.498	21.5734	41.9766	43.6599	96.0452	32.0228	58.109	32.5682	71.7719	52.9359	57.2134	60.187	9.71832	7.55007	17.0745	4.56354	12.945	4.14554	9.44016	5.07201	10.0065	3.10763	10.2701	12.5906
LOC105155832	--	0.0268247	0.028061	0	0.0555089	0.084784	0.0485171	0.0326892	0	0.0148359	0.0117702	0.0277494	0.0217678	0.0128899	0	0	0	0.0148635	0	0.0148524	0.0267697	0.0132763	0	0	0	0.0227386	0.0123513	0	0	0	0
LOC105155833	--	492.762	452.062	347.797	1097.26	1502.62	1986.44	732.62	631.505	526.242	1602.89	1923.75	2021.55	673.517	871.308	541.03	884.472	1022.83	770.516	263.056	601.181	362.381	757.516	741.807	597.632	286.146	219.472	228.27	372.929	354.317	307.593
LOC105155834	--	6.27094	5.50957	6.17696	7.60562	6.15569	8.39521	7.31869	7.74894	6.51738	9.42685	9.07412	10.362	9.55895	8.81906	5.11388	7.96988	8.02019	6.51569	11.308	9.33987	9.73294	9.80234	9.56972	9.91071	7.7889	6.80418	9.6909	8.40105	7.93206	8.42729
LOC105155835	NADH dehydrogenase [ubiquinone] 1 beta subcomplex subunit 8	110.395	95.3471	96.2848	110.126	112.286	79.6322	96.3382	100.682	94.0429	97.7352	96.1954	93.0597	87.2836	99.9759	127.282	128.363	88.029	122.315	125.67	111.684	94.6229	103.335	98.4007	96.0022	103.921	127.576	79.2929	119.155	110.057	112.734
LOC105155836	--	127.746	131.374	103.147	92.0967	100.341	86.2632	127.866	152.882	128.247	114.973LOC114554623	138.42	113.286	162.833	163.566	126.751	116.901	113.009	136.83	105.221	140.054	127.233	114.047	133.341	131.572	108.332	138.751	112.787	136.526	158.73	184.622
LOC105155837	scarecrow-like protein 22	8.51926	6.71942	9.03546	7.9409	7.77774	8.64518	4.6672	3.63059	3.45249	3.44038	4.27389	3.54839	5.85439	5.76326	2.85251	3.23627	3.99363	2.23464	4.8589	6.12431	7.01494	6.19417	5.9147	4.38926	4.01341	3.80462	3.36058	3.9836	3.90738	2.30245
LOC105155838	--	19.7374	20.792	13.3268	19.5617	19.5249	11.2732	13.9251	30.9473	20.53	19.0833	17.7671	12.8695	17.3047	14.8618	41.9406	34.6332	21.9497	34.003	13.0372	18.7985	17.4121	15.9053	14.4969	15.8313	15.9678	28.5713	9.36221	19.8481	20.3733	24.2919
LOC105155839	--	3.15035	3.1236	3.44154	2.82021	2.75339	4.08767	3.13804	1.15215	3.63622	3.05312	4.22246	3.55681	1.50066	1.49163	1.27981	1.80799	1.92775	1.51858	2.12349	1.95468	2.92858	1.6263	2.54309	2.32196	2.99557	3.05248	4.45402	3.58034	3.47367	3.22825
LOC105155840	--	6.01084	5.90008	4.98992	5.1507	4.51942	5.43584	7.61537	5.06721	8.81626	9.24851	10.8747	8.25127	6.41293	5.39976	4.45956	6.5358	5.95693	8.8971	6.92011	5.70785	5.74019	5.16349	4.72354	5.64506	6.7787	6.21808	6.86909	7.63842	11.2085	10.5187
LOC105155841	protein NPG1-like	17.6518	14.5808	15.7219	14.867	14.719	14.7951	8.91913	11.1096	8.77048	7.91845	6.51357	7.58421	11.3095	12.1427	11.1328	10.0875	10.6953	8.60481	19.1298	15.0377	13.5129	13.9767	14.2041	12.9627	11.5264	11.828	9.73309	11.1365	10.4718	8.05891
LOC105155842	bifunctional adenosine 5'-phosphosulfate phosphorylase/adenylylsulfatase HINT4	19.5715	20.7724	15.8106	22.0976	18.2417	13.2422	14.7106	17.9498	17.1452	14.2292	14.0393	8.63656	14.4158	14.4134	27.7673	24.8359	14.4858	26.8284	18.9835	23.5233	20.8578	16.5286	17.0325	13.5153	13.8656	13.6818	7.30742	10.2691	11.2641	12.4879
LOC105155843	--	3.82183	3.97715	3.90983	4.48978	4.37884	6.1744	3.71134	7.5974	3.19261	4.47187	4.28304	5.072	8.03463	8.84086	6.88844	7.17745	10.0369	5.94506	11.4401	9.71377	10.1867	10.4025	9.89155	9.83343	6.47935	4.98592	6.00006	6.42956	6.33308	4.22891
LOC105155844	pentatricopeptide repeat-containing protein At4g16835	0.393124	0.365549	0.406487	0.572464	0.62587	0.605696	0.869424	0.750154	0.515376	0.843314	0.8736	0.88615	1.11944	1.11926	0.856576	1.06252	0.968131	0.609467	1.43499	1.16243	1.18182	1.13569	1.03362	1.28399	0.617LOC114587251975	0.61678	0.571881	0.733998	0.550523	0.338332
LOC105155846	--	40.43	37.0351	31.6937	35.6951	32.2322	32.0166	39.4416	65.9325	43.601	40.9067	39.3547	38.8241	64.2954	61.4662	61.321	59.7646	63.0387	51.8757	49.4161	58.3915	53.3718	55.8183	53.6148	53.5323	47.1464	53.4495	40.431	48.1749	48.3899	45.4567
LOC105155847	--	0.354036	0.648118	0.330934	0.297625	0.167849	0.160084	0.755014	0.232657	0.391612	0.524289	0.526471	0.359118	0.340247	0.354364	0.484966	0.237459	0.171649	0.52569	0.637078	0.287065	0.525668	0.287654	0.0201386	0.322059	0.225081	0.468665	0.242538	0.495763	0.632579	0.636588
LOC105155848	--	0	0	0	0	0	0	0	0.0090785	0	0	0	0	0	0	0	0	0	0	0	0	0	0	0.00785828	0.00739239	0	0	0.00788673	0	0	0
LOC105155849	uncharacterized LOC105155849	23.6491	22.5075	23.215	28.8203	25.8918	23.1507	19.9062	24.6736	21.4397	25.7816	23.7077	23.5929	23.0795	23.9476	31.4283	27.3414	24.2491	24.9617	20.1812	30.3524	26.0639	25.6198	25.2959	21.2913	19.7885	27.39LOC1145946469	14.865	22.4758	22.9335	18.7493
LOC105155850	putative pentatricopeptide repeat-containing protein At5g47460	0.407684	0.497553	0.592793	0.562421	0.880513	0.814178	1.07643	1.67892	0.7328	1.41617	1.10706	0.923565	1.46927	2.23074	2.01827	1.47659	1.92013	1.13383	2.72755	2.32243	2.52218	2.13467	2.02528	2.61785	0.676769	0.500575	0.667195	0.634319	1.06524	0.902218
LOC105155851	uncharacterized LOC105155851	1.38204	1.51047	1.78932	1.83545	1.9559	2.03331	2.38803	1.40977	2.89773	2.15413	1.68574	1.62367	2.04188	1.78387	1.30869	1.85946	2.19449	1.70354	2.10148	1.93501	2.26642	1.64469	2.25283	1.90734	1.87094	1.61462	2.3552	1.40574	1.17941	1.52925
LOC105155852	GPN-loop GTPase 1	11.5564	12.179	12.5231	16.1701	14.2116	14.1852	15.3059	20.533	13.3539	17.8671	17.4723	16.3588	20.807	21.0025	19.7148	22.157	21.5776	20.7949	25.1497	22.3213	22.339	23.2866	22.0012	22.9801	16.3349	18.353	16.6327	19.3281	17.6652	16.2459
LOC105155853	probable glycosyltransferase At5g03795	0	0	0	0	0	0	0	0	0	0	0	0	0	0	0	0	0	0	0	0	0	0	0	0	0	0	0.022151	0	0	0
LOC105155855	--	0	0.0613382	0.0584635	0	0	0	0	0	0	0	0	0	0	0	0.135276	0	0	0	0	0	0.174123	0	0	0	0	0.0539969	0.0535592	0	0	0.259525
LOC105155856	--	0.0660773	0.0345613	0.0329416	0	0.0417697	0.0298781	0.0402617	0	0	0	0	0	0	0.0352739	0.0762223	0.0354555	0	0.037377	0	0	0.0981105	0.0572668	0.0601387	0.16972	0	0	0	0.154215	0.213278	0.182789
LOC105155858	--	0	0	0	0	0	0	0	0	0	0	0	0	0	0	0	0	0	0	0	0	0	0	0	0	0	0	0	0	0	0
LOC105155860	--	0	0	0	0	0	0	0	0	0	0	0	0	0	0	0	0	0	0	0	0	0	0	0	0	0	0	0	0	0	0
LOC105155861	--	0	0	0	0	0	0	0	0	0	0	0	0	0	0	0	0	0	0	0	0	0	0	0	0	0	0	0	0	0	0
LOC105155862	--	0.057488	0	0.0573191	0	0	0.0148539	0	0	0	0	0	0.0133287	0.0078927	0.0175364	0	0	0.00910114	0.0371639	0.0181886	0.032783	0	0.00711754	0	0.00703134	0.0069616	0	0.00750154	0.0153336	0	0
LOC105155863	--	0	0	0	0	0	0	0	0	0	0	0	0	0	0	0	0	0	0	0	0	0	0	0.0463805	0	0	0	0	0	0	0
LOC105155864	--	3.364	8.93297	5.24619	10.6203	14.9401	18.6432	19.5513	10.5205	12.2127	26.1907	33.4613	37.0278	7.95811	8.84086	14.0295	19.9943	22.5591	30.2508	2.57898	4.21791	4.69599	4.70959	7.53642	12.7761	4.24082	4.76596	4.56974	12.0787	17.1819	17.9435
LOC105155865	--	0	0	0	0	0	0	0	0	0	0	0	0.046945	0	0	0	0	0.02137	0	0	0	0	0	0.035101	0.01651	0	0	0	0	0	0
LOC105155866	integrator complex subunit 3	2.54728	2.34491	3.56841	2.96502	2.31872	3.91612	2.91792	3.49522	4.00104	3.29721	3.7023	2.75954	4.66356	4.2426	2.52699	3.37601	4.95416	4.62523	6.2339	4.3215	5.71106	4.90094	4.38167	4.56898	4.17818	2.83836	5.54927	3.43621	4.55726	2.97362
LOC105155867	--	0.056712	0	0.141363	0.0293389	0.0716992	0	0.0345553	0.0596298	0	0.0995369	0.176001	0.0230104	0.109006	0.121098	0.392515	0.121721	0.125696	0.0320795	0.188403	0.198085	0.0842051	0.245751	0.129038	0.145665	0.0721101	0.130563	0.025901	0.0264716	0.0522999	0.0313763
LOC105155869	--	0	0	0	0	0	0	0	0	0	0	0	0	0	0	0	0	0	0	0	0	0	0	0	0	0	0	0	0	0	0
LOC105155870	--	0	0	0	0	0	0	0	0	0	0	0	0	0	0	0	0	0	0	0	0	0	0	0	0	0	0	0	0	0	0
LOC105155871	--	0.0771	0.12098	0.153747	0.159545	0.146213	0.244036	0	0.2432	0.127924	1.72534	2.11358	0.81335	0.148194	0.123474	0.0889373	1.2411	0.768977	1.48281	0.0853779	0.307768	0.152636	1.0023	0.842049	0.594095	0.0653558	0.0710004	0.176062	1.33156	3.51953	2.60203
LOC105155872	--	3.39702	2.58266	4.94174	4.24461	3.54375	5.57334	1.35727	0.39036	1.80692	1.41725	2.78441	0.979129	1.39152	0.67384	0.749454	1.41438	2.11885	1.55404	1.43892	0.796571	1.72722	1.60878	2.95656	1.44626	1.5578	0.461549	3.40812	0.433234	0.821701	1.02701
LOC105155873	--	0	0	0	0	0	0	0	0	0	0	0	0	0	0	0	0	0	0	0	0	0	0	0	0	0	0	0	0	0	0
LOC105155874	--	0	0	0	0	0	0.206775	0	0	0	0	0	0	0	0	0	0	0	0	0.126599	0	0	0	0	0	0.0969098	0	0	0	0	0
LOC105155875	--	0	0	0	0	0	0	0	0	0	0	0	0	0	0	0	0	0	0	0	0	0	0	0	0	0	0	0	0	0	0
LOC105155876	acid beta-fructofuranosidase 2	0	0	0	0.0201317	0.0245992	0	0	0	0	0	0	0	0	0	0	0	0	0	0	0	0	0	0	0	0	0	0	0	0	0
LOC105155877	serine carboxypeptidase-like 18	0	0.0478373	0.0227977	0	0	0	0	0	0.101166	0	0	0	0	0	0.0263753	0	0	0	0.0253198	0	0	0	0	0	0	0	0.0208852	0	0	0
LOC105155878	serine carboxypeptidase-like 18	1.55864	1.18341	0.626637	0.36415	1.43023	2.0461	2.4202	2.06175	0.55615	1.91934	1.09225	0.979208	3.21331	7.51525	5.82881	0.998198	0.640765	3.18533	7.90613	9.4832	4.47918	4.94573	5.35392	14.8082	9.3551	9.16761	10.1266	20.1127	6.28274	6.39793
LOC105155880	--	0.204035	0.426876	0.325496	0.464435	0.206364	0.885678	2.78478	1.15847	1.71524	3.15134	2.53282	2.71536	1.05887	0.697084	1.36509	1.97064	0.994886	2.4006	0.903765	0.936636	0.646288	0.742684	0.779929	1.29269	0.553457	0.225472	0.18637	0.571427	1.88161	2.66406
LOC105155881	--	16.7166	17.873	14.6288	10.0548	11.3934	13.1158	12.4334	15.4046	10.6911	8.29693	6.31311	7.82613	16.3998	18.3653	14.967	10.8022	11.1082	12.0792	19.1534	19.0596	20.2926	13.419	12.1829	15.0703	17.8603	13.6761	24.3963	9.11155	8.38847	7.40589
LOC105155882	--	0	0	0	0	0	0	0	0	0	0	0	0	0	0	0	0	0	0	0	0	0	0	0	0	0	0	0	0	0	0
LOC105155883	--	0	0	0	0	0	0	0	0	0	0	0	0	0	0	0	0	0	0	0	0	0	0	0	0	0	0	0	0	0	0
LOC105155884	glutamate receptor 2.9-like	0	0	0	0.0451945	0.0920397	0.131673	0	0	0	0.114997	0.120497	0.0590766	0.0139931	0.0155452	0	0.375006	0.112949	0.181193	0.0644937	0.0145303	0	0.264994	0.145767	0.0623297	0.0246846	0	0.0265991	0.217481	0.349112	0.547775
LOC105155885	--	0.0284868	0.0595995	0.0142016	0.0442114	0.036015	0	0.0867868	0.149762	0.173307	0.0999962	0.279954	0.0115583	0.0684433	0.0608283	0.115012	0.0611414	0.0789225	0.193365	0.141954	0.0284285	0.112792	0.0246885	0.0388899	0.0609738	0.060369	0.0393498	0.0260205	0.0531875	0.288977	0.204887
LOC105155886	--	0	0.0145264	0	0.0431032	0	0.025116	0	0	0	0.0609312	0.0143651	0.0112686	0	0	0	0.0298045	0.0153889	0.125679	0	0	0	0.0361046	0	0	0	0	0.0507366	0.168527	0.140867	0.58389
LOC105155887	--	0	0	0	0	0	0	0	0	0	0	0	0	0	0	0	0	0	0	0	0	0	0	0	0	0	0	0	0	0	0
LOC105155888	--	5.54197	6.09899	6.54778	6.69526	6.27753	8.40131	6.71453	8.89222	4.78366	6.67668	8.20185	6.58985	9.60548	10.2434	8.35134	9.83207	11.7684	12.1589	17.2758	14.1782	17.4403	14.8255	15.7731	16.9636	11.5408	9.44006	13.1089	12.994	13.2349	11.3607
LOC105155890	--	0.918111	1.15913	0.284094	0.556858	1.00064	2.00413	1.27315	0.166439	0.42023	0.805702	0.491255	1.20747	0.243407	1.58864	0.584315	0.407699	0.385928	0.250714	0.315523	0.726665	0.250703	0.384128	0.806783	1.78896	0.348875	0.233235	0.173508	1.7142	0.262764	0.315281
LOC105155891	--	14.0764	20.2471	30.1753	12.3433	9.7435	8.11526	51.633	0.518021	65.1232	41.5677	20.3135	58.6845	0.405844	0.338147	0.811879	0.981897	1.32595	1.63229	1.13011	0.561902	0.870851	3.14137	2.78646	3.13346	40.5397	76.0591	27.8369	55.5205	59.2595	34.2277
LOC105155892	--	0	0	0	0	0	0	0	0	0	0	0	0	0	0	0	0	0	0	0	0	0	0	0	0	0	0	0	0	0	0
LOC105155893	--	0.347384	0.290715	0.311727	0.395367	0.439186	0.125661	0.338664	0.292205	0.730081	0.853585	0.503102	0.197327	0.43401	0.0741773	0.480862	0.633752	0.307976	0.628799	0.61549	0.0693344	0.103158	0.150533	0.0948489	0.118968	0.353363	0.287911	0.380769	0.194579	0.544608	1.11472
LOC105155894	nudix hydrolase 3-like	0.0163012	0	0.0812666	0	0	0.0147418	0.0993252	0	0	0.0143054	0.0674526	0.0396845	0.0313326LOC114502586	0	0	0.0174937	0.018065	0.0553253	0	0	0.0322717	0	0.0148362	0.0418698	0.0276363	0	0	0.0304358	0.075165	0.0901877
LOC105155895	--	0	0	0	3.32201	2.633	1.17713	0	0	0	2.0561	1.79535	1.33793	0	0.185294	0	6.6118	2.01947	7.16648	0	0	0	1.05288	0.86875	1.04013	0	0	0	1.37716	2.32073	1.24825
LOC105155896	--	54.4382	37.2617	41.6804	59.5239	58.0335	44.4291	50.8604	64.6589	60.5877	61.6921	65.492	61.7915	66.7861	62.4983	54.3459	71.6192	74.5538	58.5453	56.4875	48.1562	46.5682	58.3047	58.7208	62.0293	52.2418	53.1641	50.8301	62.0512	61.917	70.1274
LOC105155897	--	0	0	0	0	0	0	0	0	0	0	0	0	0	0	0	0	0	0	0	0	0	0	0	0	0	0	0	0	0	0
LOC105155898	uncharacterized LOC105155898	0.670831	1.13185	0.582556	0.380627	0.601885	1.36987	0.290077	0.318543	0.239365	0.246873	0.604414	0.316085	0.124781	0.300349	0.224659	0.627013	0.983224	1.12614	0.167742	0.215954	0.149942	0.375087	0.137864	0.518763	0.238465	0.278989	0.434856	1.45452	0.83816	1.60429
LOC105155899	--	0	0	0	0	0	0	0	0	0	0	0	0	0.0257639	0	0.0618479	0.0575382	0	0	0	0	0	0	0.0731961	0	0	0	0	0.0250265	0	0
LOC105155900	--	1.11762	5.78068	2.97156	1.34908	0.941979	0.505352	1.58895	2.67666	2.33511	0.599367	0.963453	0.352694	3.87865	1.32581	3.43789	1.266	0.688078	1.54535	1.16886	1.79692	1.78234	0.699544	0.226038	0.744231	1.36843	0.857667	0.567142	0	0.973409	1.09925
LOC105155901	--	0	0	0	0	0	0	0	0	0.0843053	0	0	0	0	0	0.0439589	0	0.0422312	0.129336	0.0843992	0	0	0	0	0	0	0	0	0	0.0351433	0
LOC105155902	--	0	0	0	0	0	0	0	0	0	0	0	0	0	0	0	0	0	0	0	0	0	0	0	0	0	0	0	0	0	0
LOC105155903	zinc finger protein VAR3	0	0	0	0	0	0	0	0	0.0798015	0	0	0	0.0231115	0	0	0	0	0	0	0	0	0	0	0	0	0	0.0219661	0	0	0
LOC105155904	--	0	0	0	0	0	0	0	0.0989932	0	0	0	0	0.452412	0	0.217209	0	0	0	0.417031	0	0	0	0	0	0	0	0	0	0	0
LOC105155905	LOB domain-containing protein 20	0.322016	0.673714	0.481605	0.399813	0.610672	0.698907	0.313933	1.01575	0.926102	0.621698	0.433051	0.313573	0.649895	0.859505	1.37439	0.794815	1.07057	0.765031	1.53334	1.31756	1.94437	1.50703	0.967148	0.79953	0.955378	0.474465	1.05889	0.691418	0.415749	0.605736
LOC105155907	--	0	0	0	0	0	0	0.225245	0	0	0.064882	0.0382414	0	0	0	0	0	0	0	0	0.110674	0	0.0320381	0.134579	0	0	0.0340426	0	0.0345104	0.102273	0
LOC105155908	--	0.900303	0.538169	0.769421	0.399218	0.975621	0	0.626931	0.270464	0.569061	0.225735	0	0	0.370816	0	0.296722	0.276046	0	0.291007	0.142424	0	0	0	0.234111	0.110116	0	0	0.234959	0	0	0
LOC105155909	--	26.4209	14.0903	14.8504	55.8794	87.3829	61.8808	22.4643	13.9355	18.8148	24.7772	16.0328	17.7967	22.2386	19.6353	19.4218	25.3885	15.166	25.6412	6.02362	8.14267	5.98269	16.6123	24.5571	27.7215	2.89103	3.85633	4.85034	2.49875	4.02108	2.96173
LOC105155910	--	0	0	0.0268793	0	0	0	0	0	0	0.0473157	0.0278879	0	0	0.0287824	0	0	0.0298754	0.0304985	0	0	0	0	0	0.0692431	0	0	0	0	0	0
LOC105155912	--	23.1236	21.1822	20.3469	26.5072	24.6016	19.826	18.6705	20.7593	14.8156	19.2944	17.4503	17.1494	20.0067	19.9663	21.6816	22.0692	20.6894	18.941	22.8777	24.3687	21.6383	22.477	21.5916	24.125	21.0741	22.0797	18.063	20.8496	20.2758	20.8677
LOC105155913	--	4.04674	5.05924	2.65709	2.74027	2.74526	1.48765	3.64847	1.38372	2.3473	2.23759	2.51855	1.05457	2.71922	2.05488	2.48583	2.5068	0.52867	2.25184	1.31158	2.26547	1.84001	0.855405	1.13785	1.57742	0.808775	1.53002	0.495855	0.70642	0.970902	2.51192
LOC105155914	--	0	0	0	0	0	0	0	0	0	0	0	0	0	0	0	0	0	0	0	0	0	0	0	0	0	0	0	0	0	0
LOC105155915	--	0.0889188	0	0.059105	0	0	0	0.108359	0	0	0	0	0	0.0284852	0.0316449	0.136761	0	0	0	0	0	0.0586779	0	0	0	0	0.0545895	0	0	0	0
LOC105155916	--	0	0	0	0	0	0	0	0	0	0.0577663	0	0.133541	0	0	0	0	0	0	0	0	0	0	0.0299548	0	0.0278994	0	0	0	0	0
LOC105155917	--	3.55631	3.8104	3.245	2.60915	2.37069	3.82034	3.30945	3.28603	2.52714	3.13981	3.27757	3.09577	3.70779	5.26966	2.5857	4.20967	4.44268	4.12083	5.8714	5.61391	6.25109	5.08084	4.74715	4.94549	3.8733	3.63223	4.25246	4.14494	3.99519	3.45813
LOC105155919	--	0	0	0	0	0	0	0	0	0	0	0	0	0	0	0	0	0	0	0	0	0	0	0	0	0	0	0	0	0	0
LOC105155920	--	0.10489	0.027431	0	0	0	0	0.0319552	0.193001	0.0580111	0.0230119	0.0271264	0	0.0504022	0.0839895	0	0.0281406	0	0.0296657	0.116151	0.0523374	0.129782	0	0	0	0.0222281	0.0482958	0.0958085	0	0	0
LOC105155921	--	0	0	0	0	0	0	0	0	0.0727566	0	0	0	0	0	0	0	0	0	0	0	0	0	0	0	0	0	0	0	0	0
LOC105155922	--	0	0	0	0.0169816	0	0	0	0	0	0	0	0.0133186	0.0157734	0	0	0.0176133	0.0181885	0.148543	0	0.0491371	0.0162462	0.0711213	0	0.056208	0	0	0.0149917	0	0.0151358	0.0181609
LOC105155923	--	0	0	0	0	0	0	0	0	0	0	0	0	0	0	0	0	0	0	0	0.0830944	0	0	0	0	0	0	0	0	0	0
LOC105155924	--	0	0	0	0	0	0	0	0	0	0	0	0	0	0	0	0	0	0	0	0	0	0	0	0	0	0	0	0	0	0
LOC105155925	--	1.14457	0.846887	1.11337	0.895404	1.83528	0.959342	1.5649	2.49497	2.06891	2.13136	2.02151	1.81229	2.01218	1.81811	2.35078	1.79751	1.5159	3.66353	2.44218	1.39296	1.40929	1.01615	1.60067	1.09945	1.08855	1.15685	1.09647	1.43337	1.26148	2.4403
LOC105155926	protein NRT1/ PTR FAMILY 3.1-like	4.10752	3.6523	4.53913	3.06347	5.32283	10.0294	5.00552	4.44481	1.85525	3.73979	2.93897	1.94436	5.59234	6.30404	3.96821	4.81206	8.09866	5.03413	7.03127	6.33653	8.14865	6.42255	10.9503	8.95301	8.16783	4.99614	13.3349	9.31477	8.93327	9.31732
LOC105155927	--	0	0.137824	0.0437882	0.454395	0.111046	0.556024	0.107037	0	0.0485784	0.0385402	0.0454311	0.0356381	0	0.0468885	0	0.0471298	0	0	0	0	0.0434717	0	0	0	0	0	0	0	0	0.0971901
LOC105155928	--	0	0	0	0	0	0	0	0	0	0	0	0	0	0	0	0	0	0	0	0	0	0	0	0	0	0	0	0	0	0
LOC105155929	--	0	0	0	0	0	0	0	0	0	0	0	0	0	0	0.134607	0	0	0	0	0	0	0	0	0	0	0	0	0	0	0
LOC105155930	--	0	0.0364861	0	0	0	0	0.0425038	0	0	0	0	0	0	0	0	0	0	0	0	0	0	0	0	0	0	0	0	0	0	0
LOC105155931	--	0	0	0	0	0.0447459	0	0	0	0	0	0	0	0	0	0	0	0	0	0	0	0	0	0	0	0	0	0	0	0	0
LOC105155932	--	0.145189	0.119335	0.0723813	0.0429205	0.0524452	0.19695	0.0884655	0.141755	0.103242	0.20022	0.11801	0.168312	0.259135	0.376458	0.251221	0.411784	0.195376	0.469298	0.218198	0.393277	0.410619	0.341539	0.443615	0.594895	0.254938	0.267406	0.454694	0.561526	0.602522	0.504913
LOC105155933	--	1.01002	0.660358	1.15092	0.746451	0.980507	1.02758	0.835211	2.61704	0.917718	0.712254	0.951551	0.804981	2.49604	3.31209	1.74764	2.86461	2.25859	2.06085	2.29685	2.57388	2.60656	2.29779	2.08472	2.30085	1.43715	1.46161	1.41681	1.54905	2.22881	1.25731
LOC105155934	--	0.187076	0	0	0.19356	0	0	0.113988	0	0	0	0	0.0759045	0.17979	0.0998663	0	0	0.103658	0.211641	0	0	0.185178	0.243198	0.0851314	0	0	0	0.0854396	0.174644	0.0862608	0.103501
LOC105155935	--	1.64559	1.42205	2.6038	6.95856	3.48252	6.40559	0.653919	0.413756	2.33466	2.44871	12.4343	1.79984	5.67275	2.55899	0.330128	1.91953	3.48869	1.17366	3.80299	2.32052	3.32861	0.992119	1.62793	0.826963	0.758111	0.0988305	0.392117	0.0667926	0.6928	0.435425
LOC105155936	--	15.4781	17.0188	16.2212	15.664	13.2123	14.0997	15.6266	15.146	15.3089	11.154	11.6289	9.44312	15.6353	14.7763	18.6365	14.6705	11.6439	17.8302	24.1461	17.9833	16.4954	12.68	13.6758	13.397	11.2529	12.641	12.6417	11.0745	12.1381	12.6888
LOC105155937	--	14.8556	15.6797	16.559	14.5429	16.6144	18.9977	18.173	26.5939	16.0531	18.4019	18.9732	18.2681	29.579	30.4199	24.8039	27.5107	33.0103	20.9648	47.7911	40.8832	46.9426	48.9078	46.3683	52.1964	31.6594	24.4492	35.1587	36.9645	29.3844	24.8255
LOC105155938	2-oxoglutarate-Fe(II) type oxidoreductase	10.2993	9.4411	11.2571	10.5098	9.62038	8.92996	8.10852	9.19177	9.86559	7.11261	8.97014	6.34726	11.2927	10.5426	11.5539	13.7114	12.5903	15.3354	12.5025	10.4195	11.7013	10.2143	10.7588	8.36339	10.5606	8.96301	12.2848	9.84613	12.5335	11.2005
LOC105155939	--	12.9136	11.8897	12.6586	12.2853	13.5135	15.6366	12.0826	9.78936	10.0845	12.8393	12.7083	12.2257	13.7586	14.3553	9.56818	13.3651	14.2036	9.60274	15.3177	15.3487	16.6126	17.6888	15.4065	17.516	12.8939	11.981	14.5125	13.7712	14.3398	11.3456
LOC105155940	tobamovirus multiplication protein 2A	108.797	94.053	109.858	91.2078	93.5498	93.7445	88.937	118.018	102.703	97.8185	82.418	111.949	105.631	129.036	110.729	90.6122	103.793	83.8263	143.039	147.586	150.737	150.542	156.4	150.455	120.751	132.58	108.358	109.01	106.034	91.6721
LOC105155941	--	3.79523	2.64677	3.66332	4.16351	5.27461	5.36734	4.37895	2.68863	2.6796	4.48799	3.95391	4.54321	3.85436	4.62676	2.45288	4.44838	3.53472	1.96409	8.77801	9.73726	8.85898	10.9173	8.51287	9.60981	6.38863	6.172	5.48272	5.57838	5.21272	3.46979
LOC105155942	--	21.4084	27.4565	21.5438	24.4135	22.8343	17.3825	24.0696	20.4192	19.2451	26.5523	26.9802	23.1814	21.6256	18.6817	26.2244	31.6522	22.6964	36.4044	14.2389	20.4716	15.385	16.687	15.9856	18.386	22.3331	24.5061	18.1625	29.7002	38.141	37.8433
LOC105155943	--	7.01742	10.5881	7.82217	2.72518	2.44988	3.13053	3.78288	1.7012	5.41066	1.43637	2.31598	1.63355	1.60918	2.18941	2.45232	2.9477	1.08415	1.95812	1.22917	1.0514	0.800773	0.570673	0.410943	0.805375	17.8136	23.874	30.7089	9.78271	13.4634	9.99235
LOC105155944	--	0.793412	0.82998	1.37121	1.06719	1.17027	2.63088	1.12802	1.05669	0.731351	1.97277	1.31322	1.82422	2.13503	1.97655	0.366091	1.22041	2.75501	0.329119	2.81152	2.2434	2.82731	2.88801	2.40702	4.1437	3.31795	1.53435	5.58035	3.3084	2.78041	1.31688
LOC105155945	pyruvate kinase isozyme G	8.41892	9.61491	8.35568	6.69288	6.7378	9.28993	10.0948	12.8517	11.2775	10.5908	11.1461	10.4828	12.2293	10.9058	10.2015	11.5836	13.6951	11.2939	9.40836	8.45948	9.49945	10.0576	10.4214	11.556	15.3697	11.3804	20.3715	12.6364	13.6581	11.2386
LOC105155946	type I inositol polyphosphate 5-phosphatase 2	24.3009	25.2182	34.2768	19.7697	12.691	16.8414	7.2263	4.91055	7.93113	4.37056	4.12963	3.0193	5.2147	4.51038	3.95665	5.36545	7.49492	5.91931	6.22321	5.78236	6.27256	5.49191	5.89078	4.62901	22.6362	20.6831	26.2682	15.3954	19.9977	17.1328
LOC105155947	--	0.362809	0.4217	0.562711	1.37641	0.305792	0.364557	0.589503	0.296703	0.356725	0.176882	1.08424	0.196276	1.78213	0.301276	0.0930026	0.43261	0.402063	0.319239	0.624963	0.281606	0.638451	0.244559	0.220134	0	0.205029	0.0742458	0.0736438	0	0.185879	0.22303
LOC105155948	--	57.972	51.8461	49.6272	56.5883	54.3673	45.4903	49.955	58.73	58.9762	45.5825	47.0024	40.3903	56.4257	54.4398	75.5978	72.3167	60.1998	81.5617	48.4401	58.4866	52.7242	52.9011	51.9916	48.4564	47.1238	56.4057	32.2259	54.5639	65.5591	60.2255
LOC105155949	--	6.18083	6.59984	6.57181	7.03193	6.61454	9.62518	7.53211	7.63141	6.66662	8.68753	7.82656	10.4475	8.42951	9.80267	7.39605	6.16509	5.85483	5.10652	6.27644	10.7239	9.13913	9.37979	8.89317	8.58551	10.2178	7.95915	7.87119	8.64316	7.68668	7.09459
LOC105155950	--	30.1764	26.2114	30.6934	33.8037	34.4759	33.7443	24.1369	22.6049	20.637	25.8345	22.8458	28.6423	22.3919	27.4467	18.8687	20.2545	18.6079	14.8238	34.6175	32.6259	30.944	31.3796	31.6107	31.854	30.2508	33.8823	27.5043	30.6013	25.8481	22.3005
LOC105155951	acetylornithine deacetylase	21.8075	22.1982	23.8725	23.889	20.9563	20.7834	19.7768	21.6665	16.2388	19.0438	16.7054	17.9996	20.0089	22.9694	22.5077	20.6528	24.2853	21.3192	34.169	29.0614	30.1204	30.2812	29.7106	29.0918	24.5947	20.8688	21.236	22.6507	20.3816	19.257
LOC105155952	--	0	0.0340152	0.032421	0.0672873	0	0	0	0	0	0	0	0.0527734	0.15625	0	0	0	0	0.0367864	0.0720155	0.0324499	0.0965603	0	0.0591884	0	0.055127	0.269497	0.0297014	0.0607114	0.0899605	0.0719602
LOC105155953	--	138.576	168.881	139.004	127.976	122.791	147.696	133.434	113.154	155.042	118.666	140.871	103.562	107.982	82.802	96.9312	131.279	174.679	170.049	61.0103	45.6645	43.4629	44.2916	44.8817	38.8551	88.1861	69.3697	122.987	83.6808	104.736	133.665
LOC105155954	--	0	0	0	0	0	0.0849577	0	0	0	0.0206106	0.0242958	0.0190586	0	0	0.027092	0	0.0520546	0.0265702	0	0.0703141	0	0.0407092	0	0	0	0.0432562	0	0	0	0.0259878
LOC105155955	--	15.0611	11.6362	8.78437	16.6017	23.5216	22.7896	25.5514	10.1433	18.8373	25.6135	16.6495	30.1552	9.98077	15.5546	9.36805	11.8844	11.618	7.96258	9.86519	25.6398	21.2419	24.8688	31.6706	26.1689	15.312	14.3682	12.9479	10.6141	11.5291	9.58529
LOC105155956	--	3.64122	7.57623	2.19427	0.289803	1.46705	1.7731	29.013	27.8097	23.0154	25.1419	24.0078	20.7485	43.3003	66.516	39.5564	55.9515	70.1503	77.9963	124.731	171.945	89.8696	218.022	166.281	291.058	380.972	522.651	319.586	638.423	529.78	477.334
LOC105155957	uncharacterized LOC105155957	0.389971	0.521262	0.655242	0.934	0.684761	1.33229	0.924053	1.32122	0.343491	1.03301	1.29989	1.06657	1.93637	2.13574	1.10795	1.39499	1.88071	1.2255	3.13484	2.81789	4.00312	4.30603	3.5558	3.89527	1.05292	0.638434	1.57655	0.943847	1.0123	0.631281
LOC105155958	probable serine/threonine-protein kinase PBL19	6.43704	5.62512	5.12668	7.9191	8.38627	10.0452	5.62018	8.62536	6.14338	9.88561	7.73493	9.73046	9.61898	9.57547	5.27471	8.06626	9.63459	8.85866	9.69257	12.2014	10.6843	11.2255	12.1636	13.9292	10.2144	12.9399	12.3152	12.9163	14.9854	15.3094
LOC105155959	magnesium transporter MRS2-4	9.65539	10.6342	10.3597	10.2646	10.4263	15.1744	13.3832	11.8907	15.6929	17.8063	17.4002	16.7968	16.2437	15.6482	9.41887	11.1722	15.8126	13.3019	14.4897	15.6451	17.5793	14.1707	16.6278	17.1799	14.5524	11.6173	15.1404	12.7298	14.3446	13.6654
LOC105155961	decapping nuclease DXO homolog	8.89775	8.84819	9.59449	8.91066	9.97147	10.0731	8.99569	10.7646	9.93933	9.42787	9.86357	10.8751	11.296	12.6663	9.37685	12.4486	13.0742	9.71818	10.3153	13.0672	13.7006	12.0716	12.9369	13.4678	12.5334	9.77191	15.0307	12.6955	12.5615	11.8146
LOC105155962	--	7.41966	7.55185	7.19792	6.15531	5.49306	5.77292	6.72024	8.18796	8.392	7.56711	7.53714	7.29564	8.92941	9.38466	7.94197	7.81896	9.59286	9.98201	10.659	9.37231	10.1234	9.52967	8.8821	9.98656	9.49087	7.17124	7.93736	10.5771	9.89378	9.83717
LOC105155963	--	7.20526	7.03841	6.67458	6.23894	6.09446	8.3491	8.19928	6.66255	5.709	8.50552	8.45803	9.26113	7.89047	8.91121	6.05187	7.84202	9.49498	7.36131	10.4876	9.67232	9.77934	9.30038	10.0923	10.4274	8.649	7.04308	9.631	8.55514	8.37264	7.7654
LOC105155964	--	93.6107	105.959	99.2959	91.6583	99.4553	99.4846	116.808	123.874	138.812	156.539	114.745	154.689	129.86	122.016	132.165	123.758	112.25	154.933	147.287	130.662	119.864	133.8	130.233	135.13	199.804	217.825	178.937	205.783	193.941	175.928
LOC105155965	--	0	0	0	0.0395685	0	0.0345846	0	0.0402105	0	0	0	0	0	0.0408303	0	0	0.0847614	0	0	0.0381646	0	0	0.0348059	0.0654848	0	0	0.0349319	0.071403	0.0705354	0
LOC105155966	uncharacterized LOC105155966	0.376682	0.122289	0.466232	0.591328	1.24804	1.23338	0.300746	0.259489	0.272985	0.376158	0.33592	0.126485	0.362011	0.235753	0.13485	0.362419	0.575776	0.146947	0.719181	0.609234	0.604293	1.54223	1.04031	0.667248	0.187178	0.0478458	0.0949158	0.084881	0.275506	0.143726
LOC105155967	--	1.44048	1.27757	0.811795	1.62002	1.30648	1.72747	0.305288	0.065852	0.4503	0.384732	0.259155	0.33035	0.0300952	0	0.216736	0.604901	0.45114	0.318842	0.0693541	0.0937521	0.154986	0.217116	0.057001	0.268108	0.185814	0.34605	0.114415	0.0877015	0.173272	0.207902
LOC105155968	--	103.994	124.328	141.784	102.885	134.019	176.067	238.055	96.96	276.048	207.337	242.88	250.804	120.808	117.164	77.4014	91.3862	138.85	144.857	62.5787	115.371	124.023	131.03	187.241	258.817	182.499	188.775	257.831	245.428	258.795	301.573
LOC105155969	--	0	0.0364566	0.0694961	0	0	0	0.0424696	0	0.0385493	0.0305835	0	0	0	0	0	0.0747996	0.0386211	0.0394267	0	0.034779	0.0344969	0	0	0	0	0.0320933	0	0.0650689	0.0321391	0
LOC105155970	lon protease homolog 2	19.4999	23.4821	28.2197	21.8318	21.0614	32.4706	25.0146	16.7167	20.0204	25.9495	24.7943	29.2774	20.8426	25.5327	12.2931	18.3929	22.201	13.8067	23.6613	26.7141	32.0689	30.8983	30.7483	40.0022	41.3127	29.552	57.1629	43.5054	33.481	29.7089
LOC105155971	--	38.8322	34.0851	28.6037	43.9987	59.4057	37.099	34.2181	22.1003	23.6986	42.3391	34.756	36.3521	18.0554	18.9752	32.7648	24.0806	21.0897	24.8807	21.5232	16.0356	14.0981	23.8782	25.7404	35.644	8.49585	18.1229	5.59666	23.2207	17.9617	16.3433
LOC105155972	--	6.9526	8.34063	8.77651	8.61251	5.52396	8.96978	12.0482	8.85284	11.9238	11.8389	17.8817	10.7145	12.9651	9.70436	9.12372	7.97458	10.1789	12.4478	11.0895	10.7576	9.97585	9.37003	8.91109	10.7037	10.7868	12.1296	11.6234	12.207	13.5293	15.3863
LOC105155973	--	4.1614	4.01833	6.70251	9.9361	3.23762	6.74501	3.27676	1.95215	3.47001	2.55633	7.11956	1.01307	6.09127	2.39235	1.7355	3.88182	4.00859	4.05599	3.47387	1.88477	3.35872	1.1097	2.0685	0.548132	2.44213	0.678002	4.12275	0.59767	2.21403	4.14419
LOC105155974	regulator of nonsense transcripts 1 homolog	16.2426	14.5508	16.7437	18.3695	19.0106	24.9133	18.7501	14.065	13.859	20.0812	20.2462	24.6099	18.6329	21.2874	13.4349	16.8682	18.9586	13.1465	21.0246	21.6153	28.454	29.1533	24.2378	30.805	21.36	15.3921	31.0454	21.7782	18.9835	15.0433
LOC105155975	--	1.53469	1.47135	1.63176	1.50288	1.96935	3.39986	1.69	2.50168	1.24319	2.27253	2.20971	2.78143	3.41726	4.7261	1.77032	2.2606	3.5945	1.53545	4.30507	3.62717	5.22423	4.69082	3.91512	7.42229	7.4406	4.29733	17.5273	6.869	5.2672	3.47632
LOC105155976	--	1.40784	1.31265	2.79215	1.13998	0.986676	2.58784	1.28672	1.2711	2.04814	1.46376	1.85212	1.05551	3.23545	2.48336	0.917906	1.19881	2.32329	2.56218	3.77887	2.24487	4.71083	1.75061	2.61833	1.76872	1.94575	0.746875	2.41815	1.27142	1.69345	1.37154
LOC105155977	--	9.58098	9.15493	6.50163	7.96006	9.54572	7.73335	11.7453	8.75078	7.02306	8.08166	7.27812	7.4731	10.5546	7.23677	8.11578	9.57593	7.06785	6.1799	7.63262	9.04761	7.10577	8.97273	8.85006	9.47623	14.4734	19.8584	10.4234	13.8036	15.0865	12.3104
LOC105155978	putative vacuolar protein sorting-associated protein 13A	3.89715	2.91886	3.67877	3.43575	3.76088	6.67331	4.38384	3.58848	4.15773	4.67467	5.41508	5.18346	4.52102	3.37297	2.39405	2.64792	4.5488	1.95661	5.56683	4.32641	5.9348	4.83645	4.42838	6.87066	2.56072	1.99616	4.2759	3.76733	4.99751	4.00606
LOC105155979	poly(U)-specific endoribonuclease-B	47.2002	40.5514	44.5846	51.689	63.8499	63.6695	36.827	34.1861	44.4493	39.5526	35.4132	37.9035	36.5728	36.3452	42.4806	47.196	49.1608	44.7198	37.6668	37.8136	35.9666	47.7915	46.2626	46.9323	35.2435	28.5584	32.3664	34.736	34.465	28.6664
LOC105155980	beta-amylase 3	16.5096	30.9421	30.5796	19.3175	24.8774	46.4034	3.86019	4.41144	3.20221	1.80413	3.34197	1.31079	3.3467	4.14348	4.98494	5.56059	5.81192	6.71632	13.6826	7.47377	11.94	11.2176	15.5604	8.45946	3.8588	2.00911	12.2826	1.74296	5.59096	6.52268
LOC105155981	--	68.1737	49.1982	36.8147	54.9568	49.8102	24.2505	45.3725	73.8501	60.8067	42.8111	42.7838	24.6061	46.2891	39.0909	113.618	79.691	44.8042	77.3592	97.3076	60.7263	48.0849	43.8882	42.1467	41.679	34.6211	56.7968	17.1458	39.091	40.8987	40.6278
LOC105155982	--	0	0.0194687	0.0185562	0	0	0	0	0	0	0	0	0	0	0	0	0	0	0	0	0	0.0184221	0	0	0	0	0	0	0	0	0
LOC105155983	--	0.289302	0.264806	0.396622	0.336746	1.00583	0.752178	0.220344	0.418257	0.0800019	0.253882	0.261866	0.26411	0.521314	0.193047	0.33372	0.42689	0.280528	0.409114	0	0.252621	0.143184	0.595479	0.394953	0.340576	0.245235	0.299717	0.231223	0.202558	0.166747	0.0800294
LOC105155984	light-harvesting complex-like protein 3 isotype 2	243.778	201.031	258.701	285.489	211.855	209.811	130.582	43.2883	122.583	107.522	135.17	86.1823	54.8783	53.2886	41.2294	53.6763	49.8433	38.9997	91.8834	80.3424	76.0621	77.135	77.2178	62.198	132.783	116.141	122.573	118.264	117.835	121.455
LOC105155985	casein kinase II subunit beta-1-like	87.8051	68.9764	83.8761	78.0351	74.3353	73.0154	73.6456	72.38	74.2933	72.7793	71.8269	66.6652	78.6666	80.2853	65.9796	65.2932	68.7443	52.9282	80.5946	95.0108	83.859	85.3156	86.2432	82.0535	86.3151	87.1602	69.6724	82.3866	79.8765	71.8909
LOC105155986	--	32.5304	31.1373	26.4447	24.7578	23.0018	17.9659	17.9285	13.2796	11.9314	10.0351	11.2996	9.00242	10.5961	8.38215	11.2614	11.1727	7.48994	7.76202	8.69391	8.75464	9.32562	7.04083	9.4754	6.78021	10.4167	14.3026	9.0732	8.2215	10.6399	12.5776
LOC105155987	novel plant SNARE 11	63.5405	58.3051	48.8074	67.159	64.5751	59.0159	33.6414	63.5334	40.6181	44.7723	34.221	43.6695	44.4979	50.9573	67.5183	55.6884	50.73	43.3216	82.4875	77.1269	67.5656	70.8922	70.7369	73.8732	109.995	176.185	85.2768	128.45	111.796	92.864
LOC105155988	sm-like protein LSM36B	55.091	48.1817	44.6797	49.3076	47.0011	38.8549	50.6555	49.7928	64.7468	49.0904	56.1126	47.7021	47.8138	49.1218	66.7728	64.4762	47.8349	67.5754	48.5174	47.6577	38.5282	39.6149	36.969	39.9469	45.3881	57.9933	35.9178	47.1441	53.6122	53.1183
LOC105155989	DNA repair endonuclease UVH1	2.60576	1.54944	2.35197	2.15687	2.39276	3.02623	2.00554	1.96114	1.42599	3.34584	2.7949	3.03825	2.43837	2.6942	1.29725	2.25182	2.52294	1.13263	2.59698	3.01102	3.01375	3.24485	3.08305	3.39343	2.3716	1.84392	2.96894	2.38139	2.44098	1.59341
LOC105155990	calcineurin B-like protein 1	26.5786	21.3115	19.9563	20.3727	20.0875	16.5725	23.401	25.8962	25.9132	21.0718	21.579	20.2234	22.7017	20.8489	30.3969	27.407	20.1643	33.8181	20.9767	24.6434	19.6513	20.7256	19.4879	16.5521	19.9685	30.2507	18.4604	24.9943	25.0501	25.3469
LOC105155991	--	69.0876	62.9912	56.2173	58.1134	55.2601	56.3006	48.5562	50.4432	55.3919	66.4069	55.8963	59.1238	50.5328	48.9435	50.7765	45.7455	53.3712	43.6435	58.7054	57.0694	53.2408	60.3044	54.4384	56.7158	50.0479	56.9893	41.4213	46.2008	51.8539	42.8921
LOC105155992	--	13.0966	13.2391	13.2674	16.113	14.8859	15.3171	16.9317	16.3965	15.2991	21.4575	19.9096	22.158	14.7649	16.2459	12.42	14.2348	15.6068	16.1223	19.825	16.9655	17.6797	18.2624	17.4018	19.5327	21.2604	19.6756	22.3726	23.2181	21.0972	19.5079
LOC105155993	--	18.2454	20.6061	17.9896	15.0673	14.6091	12.6806	8.60548	7.3539	5.38183	4.7738	4.1943	4.77077	5.22795	5.51928	6.08014	6.63547	3.81923	5.54255	3.70413	4.85547	5.95322	5.82724	5.44295	3.84742	7.41804	9.7078	4.87627	6.4031	7.94557	6.61744
LOC105155994	alpha	9.27071	9.22491	10.6625	10.5416	9.29918	13.1351	8.3313	12.2231	6.2087	8.88268	8.8748	7.80366	15.4161	14.2292	10.8628	12.8465	16.9657	10.2022	24.9508	21.5033	23.7777	25.3257	24.5015	26.3286	14.3641	13.0693	15.7941	13.311	14.1183	11.6416
LOC105155995	--	12.9243	9.39703	12.7068	10.495	9.40932	13.1354	12.7999	11.0229	13.0789	13.2381	12.6869	13.67	13.3054	14.1192	9.25444	9.76897	11.7508	8.5556	13.736	15.5134	15.6648	14.7382	15.4227	13.395	13.1604	10.5385	15.4603	12.3643	10.9594	9.93985
LOC105155996	--	40.9004	32.7084	29.834	32.2954	29.9369	18.6399	32.004	34.6867	40.7768	29.5643	31.9555	19.3026	29.4288	22.3509	48.2974	37.3663	26.3605	39.3914	29.0821	35.7682	28.1268	27.9844	26.6939	25.0653	29.1048	46.1888	18.3356	25.1702	33.5496	37.2774
LOC105155997	phosphatidylinositol-glycan biosynthesis class X protein	11.8466	11.2398	11.1839	9.69177	11.0961	10.8557	10.12	7.82127	9.57764	9.25639	7.57285	9.64527	9.34267	10.463	7.53643	8.3206	8.33063	9.26133	13.1185	15.2001	14.4146	16.1339	17.337	13.3776	9.942	10.7282	8.4842	10.4715	11.3968	8.84058
LOC105155998	--	7.50412	6.09406	4.46299	4.42697	5.65905	5.05994	7.29972	3.80668	7.64527	5.05455	3.2345	2.9379	4.61811	5.69261	2.88542	4.76826	4.70513	4.95221	6.74261	5.97786	4.85427	4.19308	5.00246	4.93131	4.29651	5.24346	4.23892	3.65635	3.52086	3.75111
LOC105155999	--	110.852	107.567	111.123	102.163	99.0925	96.9126	116.076	87.0762	103.817	117.489	104.568	129.411	74.2727	86.6356	90.4706	80.0209	63.4669	79.6211	77.5218	86.3266	72.8478	72.7019	68.3184	74.5099	101.868	127.443	89.7137	101.927	91.2425	91.3332
LOC105156000	binding partner of ACD11 1	78.7515	75.7052	68.2489	80.7438	80.9692	76.96	96.1264	90.5352	92.8073	126.109	115.279	136.749	67.3406	71.8359	86.844	96.3322	74.2406	95.5427	75.9427	76.5535	63.7154	79.8743	75.3003	77.6589	75.4057	92.4789	62.0503	91.2096	89.0258	85.5267
LOC105156001	--	1.42505	0.745362	1.13669	1.5113	1.17107	0.741016	1.12879	1.31107	1.10341	0.844135	1.17934	0.375831	1.09563	0.380365	1.23288	3.05858	1.34235	3.42587	0.828476	0.67551	0.740561	1.17328	1.10243	0.640542	0.392593	0.656154	0.325417	0.166293	1.24847	0.827839
LOC105156002	--	45.5091	33.376	38.7843	44.9951	53.3224	54.7918	22.4364	34.1789	22.7826	25.0267	28.2015	25.0928	31.3979	44.4467	39.9551	30.6045	24.157	30.0999	15.7296	49.9956	33.4747	43.9392	55.0928	58.2347	37.6045	49.1032	24.4025	52.1752	39.2479	38.5079
LOC105156003	--	33.469	27.1237	30.7819	31.9059	33.6802	29.4632	25.6593	26.5896	24.471	26.8742	22.7384	22.4839	24.4403	26.7716	29.9917	30.5736	30.0348	26.9997	42.9704	38.7246	34.221	38.8088	35.7051	34.3192	34.9134	44.9053	30.3114	39.1142	38.9341	33.0984
LOC105156004	--	10.4311	12.0719	11.4716	6.77678	9.37598	7.52152	12.7538	5.31991	8.77823	9.06273	10.3246	11.0237	4.86253	5.36491	5.0369	5.83881	5.68384	7.44903	15.6956	15.3552	16.1225	14.146	12.8369	13.589	8.07841	6.31881	8.92655	6.3086	6.64741	5.56018
LOC105156005	--	5.06877	5.13244	5.34545	4.37039	5.21701	3.67298	5.97895	5.80785	5.2114	5.75982	5.88214	5.53704	6.43268	7.70127	8.73301	5.64878	5.6532	5.03595	7.41202	8.10639	7.17225	5.71643	5.52995	7.14942	14.1019	15.7687	14.2756	14.9541	11.0568	11.3971
LOC105156006	--	22.2403	18.6872	16.8234	26.2864	22.8979	39.1801	26.4317	33.5719	24.6008	50.4118	69.7044	48.693	28.6223	31.9147	32.9895	80.1385	53.5333	68.6316	53.5542	47.6858	49.4787	83.3735	57.1422	60.518	27.019	34.3967	25.9969	59.0237	77.0143	46.5383
LOC105156007	--	18.0911	16.4332	19.6778	22.3562	20.8645	18.1555	13.753	23.673	20.2622	18.6632	17.2481	14.5886	25.2894	21.7976	29.5694	29.0914	25.0764	23.8671	23.676	22.3553	23.4652	24.9192	20.2847	17.3827	17.6429	21.308	11.759	17.9477	18.4096	16.1274
LOC105156008	--	0.383788	0.33724	0.275516	0.619462	0.426986	1.05511	0.2432	0	0.186789	0.188607	0.794036	0.174405	0.073768	0.0655606	0	0.280067	0.255188	0.277878	0.594992	0.168521	0.501462	0.332615	0.670648	0.0788609	0.104105	0.014137	0.266426	0.0286627	0.169886	0.339734
LOC105156009	--	12.6042	10.5235	8.196	11.2186	14.302	11.1153	14.0719	10.0424	13.8554	14.1526	8.78697	13.7857	6.47047	10.448	9.16614	12.098	7.02737	8.81244	13.3507	10.8596	9.64789	12.2806	10.9371	10.2551	9.6557	12.7606	6.50734	11.1089	10.9739	10.5251
LOC105156010	uncharacterized LOC105156010	0	0	0.0529982	0	0	0.0480696	0.0647752	0.111778	0.058796	0.0932929	0.109974	0.0431339	0.102168	0.170252	0.429207	0	0.117811	0	0.176584	0.159136	0.105231	0.276402	0.290263	0.364073	0.0450577	0	0	0.198488	0.245095	0
LOC105156011	--	0.940582	1.22992	0.599162	2.45999	3.2041	3.35516	2.16507	0.164829	1.27161	6.76387	8.10839	8.71397	0.351535	0.418424	0.421941	0.813118	0.723854	1.24144	0.405055	0.182516	0.594832	1.10954	0.665816	0.961882	0.620129	0.457146	1.47964	1.82932	1.85529	1.38769
LOC105156012	homeobox-leucine zipper protein HDG5	1.00009	1.01865	1.67942	0.871375	1.14793	1.51134	1.26684	0.525773	1.80491	1.20099	1.53824	0.961057	1.64406	1.12395	0.819691	0.932034	1.18121	1.04209	1.95264	1.20816	2.4879	1.57383	1.49706	0.878781	1.85167	0.508959	2.46406	0.429962	1.08005	0.786281
LOC105156013	--	62.6512	57.9699	62.0409	63.5638	60.4558	65.0153	62.6416	61.5867	52.021	71.3736	66.9543	73.8454	76.3305	73.1049	58.0438	68.1872	77.2293	56.8141	107.399	82.7402	77.1209	83.9688	77.494	78.0525	64.2871	67.0531	63.0248	70.1546	72.4563	61.9008
LOC105156014	probable transcription factor KAN2	6.63205	6.66613	6.65963	6.98403	6.86292	7.1075	6.55761	5.73247	5.19521	6.17216	5.90848	7.00975	6.01082	7.00515	5.49949	5.69882	5.72799	4.72604	5.30553	9.23287	8.7141	8.16141	9.45139	10.3864	9.26301	7.8244	11.2965	10.8844	6.74728	6.97285
LOC105156015	--	0	0	0	0	0	0	0	0	0	0	0	0	0	0	0	0	0	0	0	0	0	0	0	0	0	0	0	0	0	0
LOC105156016	--	0	0	0	0	0	0	0	0	0	0.0634527	0	0	0	0	0	0	0	0	0	0	0	0	0	0	0	0	0	0	0	0
LOC105156017	--	51.9166	48.6122	48.5768	48.7549	50.1443	48.128	43.6447	47.1185	40.2053	42.3393	37.6618	41.0727	41.5883	53.533	56.1318	50.5051	43.7572	57.5954	34.4158	62.9167	48.2258	57.7179	53.0695	44.6014	42.9045	45.6833	23.792	44.2112	46.7857	39.3021
LOC105156018	--	0.0355383	0.0743523	0	0.0735402	0.22465	0.0321386	0	0.0373667	0.0393101	0	0.0735267	0	0	0	0	0	0.0787668	0	0	0.0354654	0.0351778	0	0	0	0.0602499	0	0	0.0331766	0.0327734	0
LOC105156019	--	0	0	0.249783	0.0648006	0.237543	0.169915	1.83173	2.56823	0.969878	5.82594	7.77465	8.79238	1.38438	0.936138	0.433473	1.68028	0.763467	1.27537	1.52579	1.00002	0.55795	0.814184	1.25402	1.66227	0.530897	0.80745	0.514866	1.57863	0.981873	0.554406
LOC105156020	cellulose synthase-like protein D3	2.95604	2.91105	4.66395	3.79792	5.53056	7.5008	2.48071	1.87854	1.60495	2.76516	2.76671	2.89963	2.28938	3.10979	1.52383	1.90569	2.5679	1.67823	4.28063	4.59247	5.70206	5.80884	5.29205	5.8312	3.10238	2.17376	2.68033	3.13361	2.78598	1.56956
LOC105156021	--	0	0	0	0	0	0	0	0	0	0	0	0	0	0	0.0690913	0	0	0	0	0	0	0	0	0	0	0	0	0	0	0
LOC105156022	protein ABIL2	28.339	21.5217	23.932	21.6258	20.241	30.4163	17.1444	14.819	10.8208	9.71321	9.98934	10.4344	15.5076	12.0326	11.8952	11.5804	12.3218	11.3238	9.93941	9.91344	10.9561	8.60926	7.32001	7.253	9.6816	6.87254	12.1828	8.44984	8.81219	9.65278
LOC105156023	uncharacterized LOC105156023	1.31067	1.07727	1.4375	1.25923	1.01789	1.45621	1.07241	1.18123	0.724887	0.936587	0.77477	0.790091	1.76346	1.45931	1.55509	1.44673	1.63922	1.3345	2.21855	1.663	1.81632	2.7424	2.16421	1.76338	1.55543	2.00013	1.96681	1.83535	1.79578	1.20165
LOC105156024	protein NLP6	9.94064	12.0414	14.3496	11.0774	11.6653	18.1554	9.09333	20.1946	8.52669	8.87161	10.6995	9.92011	20.0423	20.589	13.6824	15.0408	21.4283	16.7809	11.6834	11.1117	13.5137	12.7203	14.5866	19.5328	13.3107	8.43718	21.3131	14.4773	14.2895	15.8387
LOC105156025	--	0	0.086935	0.0828607	0.0429927	0	0	0	0	0	0	0	0	0.079868	0	0	0	0	0.235044	0	0	0	0.072024	0	0	0	0	0	0	0	0.0459784
LOC105156026	--	62.6433	56.5127	67.7357	73.1728	81.8931	76.5546	53.87	44.5924	45.0294	51.15	48.3022	56.2361	46.0601	48.9732	41.2212	40.3555	38.7515	32.346	57.6074	54.6959	58.0838	59.736	56.1113	59.2847	53.8779	54.7084	50.4046	48.0063	41.508	37.8237
LOC105156027	beta-amylase 1	16.9227	15.4762	18.9119	17.4014	14.3776	17.3608	10.4765	5.858	10.0172	9.6869	10.1885	9.48239	7.66054	7.93106	4.88625	7.74795	9.29592	5.4059	9.63557	7.14255	7.62164	7.75814	7.40655	8.05723	16.2553	15.0843	24.4158	16.3825	16.0872	16.9243
LOC105156028	--	7.17738	7.47326	8.055	8.2724	6.92167	8.58897	5.26826	4.68595	4.09882	5.61017	5.52544	6.19005	6.28826	7.02143	3.8316	6.2515	6.77011	4.81527	9.38973	9.86117	12.0447	14.0465	12.7912	11.4184	10.8099	8.2389	13.5084	10.3155	8.68166	7.25851
LOC105156030	short-chain dehydrogenase TIC 32	5.07856	4.56299	5.2811	2.22434	1.57562	2.31046	4.13856	3.47254	3.75654	2.2694	2.38509	2.17436	4.28189	6.9856	2.40801	3.61109	4.17788	2.46737	9.45356	10.0119	7.37095	6.07557	7.06081	9.20305	8.68919	9.46835	9.36312	10.6165	10.0565	8.13622
LOC105156031	37S ribosomal protein S22	5.4705	5.2978	5.97843	5.53653	6.64436	7.49638	6.17158	8.74095	7.84794	6.41493	7.93259	7.42455	10.0786	8.51862	8.18422	7.81902	9.00092	7.40499	8.46511	9.20212	10.8064	8.38489	9.19673	9.49005	6.50019	5.45569	5.25872	6.31121	6.47686	5.28663
LOC105156032	--	0	0	0	0	0.0476328	0.034072	0	0	0	0	0	0	0	0.0402252	0	0	0	0.085247	0	0	0	0	0	0.0322571	0.0319372	0.0346955	0	0.0703447	0	0.0833785
LOC105156033	--	11.1831	11.2389	8.36265	7.39697	5.90783	6.79034	158.133	36.1151	144.508	316.287	422.005	501.97	50.0526	40.1684	33.1715	49.076	47.0492	35.4243	140.246	116.504	104.45	79.2664	81.5694	55.43	87.2801	66.5347	58.0422	44.034	59.1158	88.8293
LOC105156034	--	10.3275	10.3264	16.2615	7.35493	7.05403	7.37461	10.0029	5.61275	6.97285	5.67323	8.35256	6.53033	9.53855	9.22192	5.87919	6.33313	7.63984	4.06651	9.47581	10.0386	11.9487	7.95081	8.56926	7.80859	10.6417	7.9048	9.50687	7.56269	9.79615	7.8657
LOC105156035	--	31.5262	33.7644	31.8969	27.5523	31.136	34.0702	32.1026	39.9132	31.472	51.443	40.0822	56.2421	34.4205	42.9708	36.4078	40.2384	39.1757	47.7164	44.5295	42.4839	35.9476	42.7188	44.0478	39.0493	42.8433	46.8398	38.0039	49.1854	48.2581	39.9864
LOC105156036	--	1.26782	0.959953	1.58915	1.56162	1.51127	2.10745	0.853426	2.12018	0.560952	1.15498	1.8861	1.03861	3.13313	2.34623	1.40676	2.15099	3.88046	2.36318	2.04574	0.867581	1.7689	1.37085	1.42861	0.951076	1.29988	0.533723	1.27937	0.608691	1.31394	0.721472
LOC105156037	zinc finger HIT domain-containing protein 2	4.62398	4.32251	4.46325	4.55522	5.34843	5.40499	6.35424	7.60315	6.2574	8.95747	8.8289	9.9196	8.32046	9.13837	7.2632	10.294	8.12253	9.09889	10.1319	9.30264	8.42377	8.37725	9.15552	9.41293	11.3836	11.7326	11.278	11.5265	10.7513	9.77035
LOC105156038	--	5.20064	6.04828	6.41856	5.07255	5.93447	11.4546	2.97814	16.8277	1.74721	4.52467	3.09847	4.93369	14.536	17.2143	9.78079	12.4575	26.3396	12.3403	9.73588	10.3354	16.7122	20.3018	17.414	14.8506	7.09901	3.3895	8.38463	3.97863	5.11211	3.39669
LOC105156039	--	447.302	344.511	288.114	398.098	444.954	358.601	142.385	95.0018	167.06	182.644	128.074	194.247	99.8922	99.1894	112.939	100.542	88.4419	87.2346	74.3616	142.937	143.429	147.132	128.84	118.682	82.4114	95.8531	44.8497	47.4863	57.5396	36.8537
LOC105156040	--	0	0.214586	0	0	0	0.154591	0.958253	8.12418	1.85305	3.12029	1.37932	1.5259	6.43999	6.57032	13.6455	8.25518	4.77386	8.50919	18.6268	23.4395	12.8599	15.0817	19.1675	21.1046	42.0803	81.4176	23.3279	44.7791	37.4563	44.8289
LOC105156041	--	12.1923	10.4519	13.7588	16.0488	15.9002	17.313	31.1631	58.4411	24.8087	33.6928	40.7651	34.3025	65.1341	68.0698	41.7493	47.2755	61.7888	41.2218	25.8421	28.3788	29.0131	28.218	30.4598	25.5732	23.4243	17.855	16.8168	24.46	19.5558	22.9617
LOC105156042	--	0	0	0	0	0	0	0	0	0	0	0	0	0	0	0	0	0	0	0	0	0	0	0	0	0	0	0	0	0	0
LOC105156043	--	5.06398	4.04743	4.48179	8.71289	10.4306	7.43534	7.07248	9.63199	6.10495	11.4844	9.38818	10.3657	11.5927	10.3576	14.9975	16.8528	11.1607	13.0028	20.6035	15.899	14.8407	20.5385	19.3417	20.5577	8.41642	8.59316	5.8469	9.53458	10.783	9.53832
LOC105156044	--	26.2466	25.0587	23.1103	22.6048	21.8259	21.6297	29.8224	37.1199	30.5862	30.4297	31.052	32.698	27.9955	33.6269	38.7623	33.3636	33.8796	40.3576	31.1524	35.1206	32.1645	31.7818	29.9102	28.8649	29.5186	36.5617	24.5145	31.5771	32.8297	27.6925
LOC105156045	--	9.34612	8.55083	8.67444	8.41079	8.9095	12.0666	10.4372	9.89016	9.25773	10.76	10.5698	10.9496	11.076	11.5185	9.03043	10.6909	11.6062	9.96142	11.6807	10.2867	11.4972	11.2774	10.6532	12.3373	9.884	7.99789	11.6251	10.5626	9.9077	7.64815
LOC105156046	--	25.836	24.4817	25.5753	27.0193	26.4825	27.1573	24.2839	26.5562	23.0163	24.2182	24.3057	26.0048	23.4714	26.6192	28.199	25.0404	21.3901	26.0305	27.8915	29.6217	30.2989	32.5124	27.1624	29.3412	26.595	24.9017	24.1495	25.6333	23.3773	21.2295
LOC105156047	GTPase-activating protein gyp7	21.6889	20.8956	21.4421	18.8941	25.0474	24.2085	26.4803	23.6414	23.0655	28.1472	26.0669	31.0611	24.511	25.8357	18.1228	18.3708	20.4404	19.1125	34.1623	28.0584	26.9623	26.9488	26.4619	30.2734	26.22	29.5744	25.0481	28.1332	25.9662	22.7574
LOC105156048	--	13.4737	13.8369	15.9735	14.9041	13.8837	16.4198	9.24426	3.31138	9.57234	10.9108	11.1619	11.9338	3.02668	3.24547	2.30609	4.29079	2.94382	3.68682	2.42608	4.0721	4.98785	5.67246	5.75753	4.80658	9.56423	9.48238	12.4823	8.56452	10.6576	8.48474
LOC105156049	--	4.77399	5.64427	7.85889	2.08384	0.817321	2.60837	75.4482	82.379	54.5395	55.5761	91.9549	117.613	42.2005	36.3425	32.0952	37.3834	40.6984	47.9046	23.8996	25.9798	14.349	17.7565	14.981	27.1851	50.9222	45.4972	58.7554	46.3082	55.9953	61.3539
LOC105156050	--	64.3137	67.2272	55.1984	59.3329	56.1031	49.7588	69.1155	91.4864	91.7482	74.3607	74.1399	65.9732	79.6212	59.4166	100.536	94.9846	71.4867	110.808	43.1922	63.8438	59.3981	60.3098	57.5206	61.6096	50.7432	63.5484	38.1912	62.2534	68.2803	73.2524
LOC105156051	--	2.10718	2.24044	3.65091	1.0365	0.742439	1.31206	101.367	119.206	160.025	110.709	102.237	121.462	101.189	121.671	123.966	112.288	111.935	140.415	154.35	145.994	100.666	117.417	112.081	141.874	175.488	260.12	156.946	192.942	173.714	180.262
LOC105156052	--	0	0	0	0	0	0.200413	0.270063	0	0	0	0	0	0	0.0788688	0.0852126	0	0	0.167142	0.0818023	0.147439	0	0	0	0	0.125237	0.136054	0	0.0689619	0	0.245218
LOC105156053	--	1.08438	3.65515	2.22245	0.810309	0.812413	0.889845	1.41934	0.591199	2.62106	0.969236	1.37104	0.570342	0.771959	0.471674	0.741255	0.10775	0.244792	0.45436	0.5LOC11454285571079	0.280559	0.69571	0.139229	0.20104	0.326663	1.44689	0.647236	3.1916	0.58LOC1145028703297	1.07409	1.08878
LOC105156054	--	61.673	53.7628	47.5623	63.8856	50.7911	33.7782	42.7826	64.9982	51.7245	40.7821	43.8805	27.8428	51.2012	38.9509	115.981	85.8379	46.2858	74.7668	62.2026	50.5665	40.34	42.7849	44.3376	38.5483	41.418	68.126	27.0427	45.6812	55.3396	57.0286
LOC105156055	beta-carotene isomerase D27	72.9827	87.7856	77.3719	111.132	79.6224	96.804	50.1945	5.66377	53.5803	56.9031	66.365	34.049	7.47331	6.26996	6.821	7.82346	13.824	8.43074	0.627892	0.525434	0.360811	0.245705	0.442332	0.416108	84.2843	64.3371	112.574	80.9879	91.0968	110.334
LOC105156056	--	0.218623	0.355754	0.266421	0.351869	0.614219	1.01051	0.651248	0.255412	0.268697	0.874011	0.477448	0.749061	0.30349	0.570569	0.308231	0.521369	0.323037	0.4397	0.537991	0.630284	0.985848	1.51578	1.50337	1.99657	0.761878	0.80531	0.820969	1.7915	0.918467	0.887003
LOC105156057	growth-regulating factor 8	17.3212	13.4509	18.1955	7.20062	6.08915	8.83109	17.1502	44.8804	26.0267	11.3228	11.7703	8.71319	38.4314	32.5044	45.4914	29.8977	28.5725	34.9922	20.4775	16.977	23.5094	9.30568	15.302	15.2649	18.4471	15.605	29.1407	8.6213	12.1839	15.108
LOC105156058	--	103.179	86.833	87.2487	72.9857	68.9741	67.8392	51.9916	55.879	49.2833	35.1517	36.0159	47.2426	50.9599	50.3535	53.2168	32.8944	28.347	34.8667	38.8717	49.7405	51.753	41.6208	43.9694	47.8569	33.8734	47.1776	32.9161	35.406	37.1162	40.5893
LOC105156059	--	31.7025	24.4352	41.2824	31.2743	26.8447	31.4638	16.6908	14.4011	15.8902	10.7588	11.1964	11.0505	21.6924	18.0477	16.1625	18.1195	20.0851	8.6825	36.7406	35.7223	62.4696	32.2337	42.8411	20.7234	18.1658	9.93081	17.6874	6.04406	8.65649	5.11709
LOC105156060	--	14.8176	11.9384	14.63	14.9682	17.0897	18.4951	15.3913	14.2997	12.4639	18.3641	17.5273	20.6991	15.2321	19.015	11.4268	15.1042	15.2316	11.1833	16.7513	20.3273	20.9591	20.9441	19.9095	21.9626	19.1557	14.8996	18.3605	18.9191	18.2515	14.7517
LOC105156061	--	1.40711	1.01905	1.18713	2.15583	2.46318	1.6151	0.791418	0.256068	0.478909	1.21108	0.671823	0.658758	0.780176	0.49114	0.280929	0.551747	0.539777	0.39797	0.839024	0.621101	1.04463	1.52437	1.35453	0.926711	0.321131	0.299029	0.197736	0.227354	0.349364	0.209595
LOC105156062	--	0	0	0.136353	0.09433	0	0.0412242	0.0555509	0.0479303	0.100846	0.0400037	0.235782	0.184957	0	0	0.105167	0.782713	0.454654	0.567279	0	0.136475	0	0.316055	0	0.468341	0	0	0.124915	0.127667	0.798732	0.655726
LOC105156063	--	14.7113	11.6703	16.0127	13.9845	19.0641	29.2134	16.9938	16.1772	8.57708	16.4066	10.8432	16.2407	17.4962	21.2694	19.7983	9.17648	12.2612	9.70848	17.9539	9.20633	14.9565	10.4389	13.0265	11.4146	1.32498	0.564479	2.09963	0.801132	0.621812	0.610437
LOC105156064	uncharacterized LOC105156064	6.12439	5.59739	7.23126	6.40337	7.24026	9.70698	8.06562	7.07213	6.50105	7.75066	8.70299	8.78877	10.8527	10.7832	6.44497	6.87219	9.56137	7.23248	10.5893	9.53232	11.5183	9.08842	9.28994	11.4989	7.44114	5.53103	12.101	7.57304	7.39184	7.38307
LOC105156065	--	2.51449	1.88884	2.74715	1.9374	2.21515	3.25369	2.28187	2.61574	2.20438	2.84045	2.60117	2.35523	2.64793	3.29865	2.19084	2.54055	3.45355	2.87494	3.86567	3.45702	3.37602	3.69772	3.68839	4.70646	2.82307	2.1185	3.82392	3.74584	3.33029	2.98952
LOC105156066	glucan endo-1	11.0225	10.6381	15.0862	14.4938	17.625	21.54	4.37712	5.57057	1.98654	5.51615	6.03797	4.2628	6.96864	6.90276	9.34837	10.6484	9.13024	7.56829	14.9156	17.6985	23.5991	20.7399	20.881	13.8386	8.18272	5.56107	5.24941	3.49986	5.05143	3.35344
LOC105156067	--	2.14809	1.71837	2.51974	2.41866	1.75726	1.65692	4.77348	5.31437	3.49423	11.3105	13.4636	13.0736	2.24658	3.10287	2.25925	4.40705	1.8904	1.71541	1.6791	2.26979	1.37584	1.20461	1.20752	1.51458	1.49955	1.97815	0.923347	1.00267	1.92271	1.32827
LOC105156068	--	143.011	120.443	140.235	122.406	125.045	137.574	76.775LOC1145577461	62.0936	74.3914	72.3596	78.7714	69.5945	76.6261	70.1123	48.2465	52.4001	57.7146	49.5179	50.9318	54.5523	56.9983	47.1107	59.6663	49.3002	70.6018	52.2847	78.4131	73.006	72.4008	82.6275
LOC105156069	protein ROOT PRIMORDIUM DEFECTIVE 1	1.58703	1.01137	1.9825	1.39667	1.54518	2.50749	3.95689	1.51524	2.96613	4.72243	4.54779	5.00335	2.4193	2.3371	1.68339	1.44863	1.81938	1.5065	2.78763	2.63962	2.56404	2.67179	2.32431	2.74876	2.24214	2.3518	2.89925	2.04353	2.52337	2.36161
LOC105156070	--	13.9683	11.7419	10.7563	10.0006	9.14522	7.27474	4.10355	1.11464	2.96601	12.0939	10.9664	16.0918	1.55818	1.26497	2.58958	1.47225	1.72764	1.69313	1.65729	2.86262	3.27148	3.99926	5.22139	3.63049	5.55029	5.62768	3.93022	1.57179	3.1629	1.72502
LOC105156071	50S ribosomal protein L11	88.5314	94.6154	101.547	153.811	114.29	94.2581	52.6053	69.4094	54.8809	54.0769	91.4866	38.8211	72.5564	58.209	77.8728	85.8829	81.2839	96.2984	114.643	90.075	90.5006	93.449	98.6031	69.758	56.3538	51.3258	49.8428	48.4985	59.2402	71.3903
LOC105156072	--	0	0	0	0.0276515	0.0675755	0	0.0977036	0	0	0.53942	0.0552928	0	0.0770526	0.0570665	0	0.143401	0	0.0907034	0.059189	0	0	0.0694851	0.0486465	0.0915249	0	0.0246108	0.0488226	0.124746	0.0492919	0.0295718
LOC105156073	--	24.0585	21.3685	19.5976	24.7046	26.5139	26.2316	44.8625	20.1893	47.5501	66.2467	50.0575	69.8411	21.8127	26.8009	17.751	25.8184	20.3735	24.5986	23.2737	32.8428	22.2418	32.9676	36.0256	35.4832	22.2793	26.21	18.9902	30.7232	32.8197	31.5937
LOC105156074	--	0.490195	0.917619	0.926061	0.320328	0.750209	0.513297	0.691683	0.868067	0.542222	0.701869	0.533782	0.58621	1.61167	1.04672	1.04163	0.830611	1.77265	2.15988	1.68562	1.93101	2.29842	2.03473	2.48899	1.17071	0.743573	0.570208	0.848377	0.746641	0.808946	0.656599
LOC105156075	metal tolerance protein 1	3.6468	4.2202	5.15869	3.348716LOC11453289	3.68842	5.62711	3.02752	6.7342	2.72285	4.3004	3.51315	3.77313	7.07523	6.59466	6.17859	5.45453	8.03222	6.31743	8.32908	6.80099	9.85928	10.5483	10.2683	9.30827	4.44375	2.85455	5.37134	3.93639	4.05672	4.16134
LOC105156076	--	72.1803	89.0129	52.2253	82.9879	73.9177	55.4145	51.2764	139.69	53.5728	66.3369	64.0807	54.2304	78.241	76.9209	202.098	152.48	107.79	139.629	136.229	102.274	88.8632	90.2106	87.0024	80.6989	60.8453	90.3721	42.1617	55.9552	64.7757	54.8495
LOC105156077	--	0.0507809	0.106243	0.151895	0	0.0642007	0	0.185648	0	0.168512	0	0.105063	0	0.0976061	0.108433	0	0	0.0562752	0.172347	0.112466	0.101354	0.0502658	0	0.092434	0	0.172183	0.093527	0.0463844	0	0	0
LOC105156078	--	7.98015	12.8049	12.6094	2.0292	1.62451	0.978543	21.5923	14.4349	13.0911	10.4453	14.3417	9.60388	9.22919	7.87022	9.51741	7.1124	4.04706	20.7339	3.89425	3.64445	5.15457	0.351667	0.738604	0.636914	2.75169	2.49113	2.16206	1.64149	3.80439	9.20432
LOC105156079	--	0.94671	0.116511	0.555252	0.403334	0.352028	0.100723	0.0678637	0.058554	0.615994	0.390964	0.288043	0.406715	0.374639	0.118913	0.321194	0	0.308571	0.189004	0.370008	0.277874	0	0.0482635	0.152052	0.286074	0.0472061	0.15385	0.0508674	0.207952	0	0.308103
LOC105156080	protein NTM1-like 9	6.66616	4.98839	7.09078	5.08755	5.40298	7.05808	6.41438	6.45395	5.38424	5.4735	6.21319	6.07897	6.89811	7.4695	5.17718	4.94037	6.5097	5.60013	8.16758	7.4429	7.88885	6.23493	6.08207	7.76991	5.94447	4.95357	5.92323	5.65322	5.44757	4.83835
LOC105156081	--	36.1457	29.6166	27.5746	26.5032	31.1409	31.4358	31.6595	24.7878	30.3896	24.0779	24.8776	23.418	31.6213	29.5658	24.9247	22.2494	21.7646	20.8995	30.948	31.4172	28.2409	25.3262	27.9891	27.9208	22.0533	22.9849	20.9347	21.8381	21.4384	20.6833
LOC105156082	--	55.8371	78.419	39.845	46.8226	48.9204	17.4965	54.2744	52.6824	33.2901	37.6333	49.494	21.828	44.1271	27.8948LOC114597038	78.5891	75.124	50.1503	81.4403	58.9634	25.3035	28.4265	23.5511	21.6218	32.7516	18.0356	39.6435	9.26409	22.7957	35.7351	58.0642
LOC105156083	--	3.12196	5.62315	2.99577	2.08869	1.81028	1.35859	7.03689	2.04853	1.53192	3.6873	3.7638	2.53342	1.46634	1.42851	2.46404	1.46105	2.00301	2.7618	1.81956	1.05414	1.53353	0.427215	0.726368	1.28622	0.517344	0.626875	0.343058	0.810799	1.1473	1.16882
LOC105156084	nuclear pore complex protein NUP98A	13.0438	11.8181	15.4673	15.1658	17.7396	21.6751	15.3085	10.0931	12.0702	16.0446	16.2595	19.5962	14.9666	17.2054	7.78028	11.1674	13.5609	6.89462	14.0042	16.4908	21.3643	21.2314	20.6081	24.4494	14.2628	10.7475	20.3086	15.4377	12.9954	11.4879
LOC105156085	DEAD-box ATP-dependent RNA helicase 56	36.1821	33.6748	37.0399	31.9427	29.918	36.5049	32.2658	29.6511	32.185	33.2487	33.5373	36.0808	32.1539	34.2377	26.4863	29.8669	31.9917	31.6447	42.4615	36.9325	40.7575	33.1252	31.7142	32.2423	40.6856	39.8443	48.145	39.1118	40.0308	37.7794
LOC105156086	--	5.67415	4.2326	4.08198	6.39103	5.7813	7.03667	6.33114	4.88363	6.22341	7.85784	8.12354	8.47069	5.24607	3.47634	5.68918	10.1744	5.30639	8.04436	8.64294	4.56347	6.09057	7.69799	7.75719	7.68676	3.59216	2.73389	3.10536	6.21345	5.67429	6.99381
LOC105156087	--	0.139017	0.0415498	0.198013	0.328768	0.125539	0.341236	0.580834	0.626441	0.153772	0.226565	0.431429	0.386778	0.744358	0.614894	0.297813	0.404935	0.484184	0.202207	1.03362	0.852214	0.786327	0.671253	0.37957	0.493092	0.70705	0.548655	0.399085	0.426417	0.366291	0.373575
LOC105156088	glutamate-1-semialdehyde 2	72.8058	77.1859	84.5179	114.483	89.3819	106.72	54.2899	63.6318	47.8339	62.6155	83.145	55.9497	76.9586	69.9679	55.2246	77.4309	75.9468	63.8648	70.1053	70.1686	70.9803	71.2266	75.1767	65.3834	65.7915	51.7126	69.593	77.1388	71.4663	76.7183
LOC105156089	--	2.29426	2.0677	3.17907	2.17902	1.84446	3.76654	2.72416	2.37519	2.36858	2.97359	3.39572	2.93108	3.65223	3.93174	2.00863	2.00755	3.80723	2.87505	4.93787	3.59285	4.23919	3.26294	3.30879	3.9487	3.75993	1.84189	6.05046	3.40491	3.58054	3.0724
LOC105156090	--	0.743137	0.141343	0.763407	0.442697	1.2527	0.631317	0.521408	0.0947116	0.548007	0.731199	0.465912	0.511673	0.151495	0.192343	0.311721	1.9575	2.27098	1.70692	0.149623	0.157312	0.334363	1.8736	1.3527	1.15682	0.0954453	0.0414755	0.143987	0.925002	0.809926	1.84393
LOC105156091	uncharacterized LOC105156091	114.473	118.787	98.093	100.452	86.6019	77.6698	71.8631	101.73	104.386	54.9048	68.2669	45.5476	79.8897	68.1811	99.8434	96.2947	114.307	116.076	30.3602	34.6176	33.3439	29.5201	31.8373	25.6201	90.1981	87.058	104.943	78.6956	89.8801	112.653
LOC105156092	large ribosomal RNA subunit accumulation protein YCED homolog 2	10.8532	11.9755	16.3555	12.46	8.64633	12.3247	18.8425	40.5919	26.9155	15.874	28.3503	8.3246	47.9135	45.08	31.556	34.5159	64.6957	46.4783	22.5552	30.663	36.5952	35.262	43.39	27.8765	16.9717	8.62545	24.716	9.94688	17.5954	25.9926
LOC105156093	--	11.1428	10.0479	13.0489	11.894	13.7102	17.291	9.54489	7.90265	7.83346	9.34993	9.1785	10.4294	8.70959	10.2165	5.11222	6.08573	8.10866	4.37935	9.52479	10.2806	13.5903	13.5371	11.7136	13.892	9.39948	8.07076	12.5408	8.74739	7.95715	6.93545
LOC105156094	--	13.253	13.1196	15.3421	21.7042	20.3017	23.088	29.2045	51.123	25.9016	36.6571	38.9848	40.6596	65.0124	63.7168	41.0566	40.966	48.3182	35.1146	52.2886	57.6704	55.935	55.016	49.0801	50.991	27.3619	21.6949	23.8584	27.2114	23.919	17.2737
LOC105156095	uncharacterized LOC105156095	24.4303	23.8809	24.0067	24.0133	27.7292	30.096	22.5601	13.6999	25.0415	23.3449	19.7968	23.0849	12.1829	14.7515	12.7755	16.08	15.6425	14.7712	11.4225	16.4431	19.6416	20.9141	21.8888	21.1721	18.7532	20.6478	21.9929	18.9803	20.4519	18.262
LOC105156096	ENHANCER OF AG-4 protein 2	1.46228	1.30165	1.54854	1.7385	1.84872	2.96513	2.19149	1.50887	1.20558	2.04044	1.79456	2.45431	2.0949	2.31758	1.13151	1.00393	2.23447	1.03779	1.85061	2.33848	3.20956	3.0069	2.61213	3.60813	2.67156	1.35496	3.40972	2.13669	1.81757	1.67834
LOC105156097	--	93.2885	77.1137	111.481	68.5118	88.9767	64.2245	45.2505	13.2227	51.9995	53.1732	48.9618	45.8666	12.3056	8.93471	21.8915	23.5559	23.1089	23.1253	12.1028	7.52993	9.73215	13.5542	14.1507	15.0345	15.3118	6.31678	10.9856	8.83698	21.3812	9.0575
LOC105156098	ATP-dependent Clp protease proteolytic subunit 2	15.8432	14.3658	15.3884	17.5004	16.048	16.4355	16.9655	15.3005	14.7027	16.3912	17.1714	14.6968	18.6467	20.4797	17.8033	16.191	13.4735	13.7545	21.6251	23.8576	20.671	22.8209	21.844	22.6524	24.8307	24.4518	20.1969	28.434	21.611	22.5495
LOC105156099	--	0	0	0.0199479	0	0	0.0180929	0.0243807	0	0.0221301	0.0702288	0	0.0811757	0.0192275	0.0213603	0.0692352	0	0	0	0.0443096	0	0	0	0	0	0	0	0.0730983	0.0933859	0.0553507	0.0442755
LOC105156100	--	6.71728	9.10891	7.98745	7.56791	8.08356	9.17954	10.6416	11.3268	6.57713	10.5234	9.93427	10.2357	12.0745	13.2279	11.3359	11.6674	12.4068	10.7517	11.323	13.0346	10.4663	10.8886	11.095	10.4159	8.81528	8.95805	8.88542	10.0799	9.03966	9.02945
LOC105156101	probable inactive ATP-dependent zinc metalloprotease FTSHI 5	6.73172	5.97961	6.28762	9.70704	9.18324	14.0123	5.70468	6.51873	4.69666	8.64908	8.69471	8.51582	9.01644	8.72579	5.35535	7.48364	9.16431	6.3464	20.5641	14.208	19.8946	21.0398	17.1125	18.6651	7.79699	5.83398	10.0273	8.54168	7.50133	4.19527
LOC105156102	--	41.0221	35.0665	35.1776	32.415	35.6694	32.4541	40.8853	52.4447	44.993	39.6957	42.1378	40.3117	58.8315	50.7274	48.9176	36.9025	41.9439	44.059	45.2348	56.0235	49.601	45.578	44.2405	48.5333	48.6877	56.3197	46.1925	49.0414	52.1435	46.8918
LOC105156103	--	0	0	0	0	0	0	0	0	0	0	0	0	0	0	0	0	0	0	0	0	0	0	0	0	0	0	0	0	0	0
LOC105156104	--	0	0	0	0	0	0	0	0	0	0	0	0	0	0	0	0	0	0	0	0	0	0	0	0	0	0	0	0	0	0
LOC105156105	--	0	0	0	0	0	0	0	0	0	0	0	0	0	0	0	0	0	0	0	0	0	0	0	0	0	0	0	0	0	0
LOC105156106	--	0	0	0	0	0	0	0	0	0	0	0	0	0	0	0	0	0	0	0	0	0	0	0	0	0	0	0	0	0	0
LOC105156107	--	0	0	0	0	0	0	0	0	0	0	0	0	0	0	0	0	0	0	0	0	0	0	0	0	0	0	0	0	0	0
LOC105156108	--	0	0.125573	0	0	0	0	0	0	0.265562	0.105343	0.124178	0	0	0	0	0	0.133028	0	0	0	0	0	0	0	0	0.110544	0	0	0	0
LOC105156109	thioredoxin X	59.2164	65.1531	55.3642	58.6913	50.2737	42.1567	35.439	36.8238	42.8196	24.974	35.0398	18.8947	39.0911	32.2763	38.52	41.2343	42.5809	51.8702	78.5724	53.5011	44.768	49.4522	52.7171	38.1474	42.8862	44.2077	47.0439	41.1031	49.7494	64.2515
LOC105156110	E3 ubiquitin-protein ligase RING1	69.3628	55.1244	63.5533	62.1981	69.9022	56.6503	63.2028	58.5551	66.8627	66.826	61.2919	58.7164	70.6577	64.7854	51.7298	57.9786	51.3557	48.1364	57.6904	75.1302	68.297	67.697	65.2786	70.2097	65.0576	70.7378	56.7635	67.4553	65.1016	70.4931
LOC105156111	--	264.175	220.918	169.138	236.493	223.666	146.929	215.726	296.631	238.145	213.357	210.363	171.463	231.839	193.923	351.444	293.514	206.642	263.863	283.312	234.31	187.435	192.269	189.576	189.798	167.763	256.371	108.272	175.268	188.864	209.77
LOC105156112	serine/threonine-protein phosphatase 2A activator	25.2299	23.1138	21.7231	20.7081	24.5564	25.163	27.9279	30.364	28.9592	31.2497	26.7375	34.6301	30.4448	32.423	29.1331	25.3109	24.1159	28.2522	28.7638	37.8186	35.2738	35.2036	31.661	40.4085	30.4032	30.7814	27.7157	29.4296	25.0677	23.3118
LOC105156113	glyceraldehyde-3-phosphate dehydrogenase A	1200.25	1370.22	1286.91	1549.23	1236.83	1307.08	590.827	121.878	609.977	484.44	650.698	337	162.061	132.57	103.374	205.583	263.396	125.139	351.466	232.019	304.823	294.399	312.668	199.626	740.667	540.817	969.922	588.944	579.678	687.81
LOC105156114	--	18.6756	18.8289	19.6498	17.9144	19.0552	22.7306	15.3639	7.76476	10.0287	10.5721	11.2106	11.1117	9.57693	12.5106	7.75914	9.33817	9.89948	7.08626	22.3754	20.6351	26.8705	23.2333	22.374	20.4534	14.54LOC11458558383	12.8802	19.9844	12.7665	13.3088	11.8338
LOC105156115	--	5.72155	6.26691	6.10743	6.24488	5.73013	9.19184	11.8394	2.17045	9.15816	16.2248	15.6442	26.6196	2.99733	2.92257	2.74353	3.41919	3.53085	2.25916	3.05612	4.32155	4.75291	3.57802	4.73765	3.68837	5.42061	5.84745	5.69757	5.59268	7.22146	5.38754
LOC105156116	--	15.0448	14.6291	21.9152	14.7065	9.56471	14.1239	21.3373	2.16945	18.9239	15.4913	12.8955	17.3712	2.83669	4.68114	2.31396	2.86004	2.00072	1.94519	3.55417	3.37458	2.83662	2.80645	4.30342	7.4096	14.8665	37.2623	15.2867	26.0837	21.9612	24.9869
LOC105156117	carotenoid cleavage dioxygenase 8 homolog B	0.108962	0	0.173828	0.0676436	0.165309	0.0394156	0.0265569	0	0.0241055	0.057373	0	0	0.0209437	0	0	0.07016	0	0.0493083	0	0.0217478	0	0.0377736	0.0396679	0.0186581	0	0	0	0	0	0.0482275
LOC105156118	putative GEM-like protein 8	81.4614	106.276	106.285	94.1782	65.9678	90.5237	29.0393	6.28354	17.8893	20.2237	25.7716	32.8553	8.36371	8.97243	9.09094	7.77606	8.11277	9.92995	5.95594	8.79666	6.76581	4.82318	6.69675	12.6954	6.01561	13.1047	9.45034	8.61249	12.3312	15.705
LOC105156119	--	30.1606	34.7637	51.7221	31.2502	24.0005	37.2288	18.8711	4.03693	14.4394	21.3016	22.0211	27.5212	4.83781	7.87948	4.23203	4.16604	7.23317	6.85317	2.69269	5.19385	5.23618	3.8081	6.79454	11.1764	6.21983	13.9462	7.13088	10.0359	10.9368	13.4531
LOC105156120	--	49.1332	58.0556	89.0854	38.9241	33.1089	47.0726	22.5766	2.47223	14.708	14.6571	19.3327	21.4487	3.85704	5.1938	4.34896	3.08882	3.77371	4.95312	2.73838	3.96468	5.25674	3.0215	2.98854	5.96981	4.05494	7.98901	3.99915	2.91406	3.55158	8.16397
LOC105156121	transcription factor SRM1	26.1944	26.5364	26.8922	25.1572	27.254	30.5799	33.9067	56.1648	31.3314	31.8523	30.624	30.3691	49.0716	47.182	54.8227	62.3006	68.7797	67.2935	41.248	39.6989	46.7958	42.8401	47.612	41.0551	33.6147	27.7462	38.7404	32.1525	37.1479	34.1158
LOC105156122	biotin carboxylase 2	27.2376	33.144	37.0802	36.7373	33.8578	37.0514	33.2937	28.3987	26.6583	32.472	36.5156	31.9489	32.5063	34.2488	26.2189	30.9915	40.108	23.857	25.7907	31.6188	41.2955	42.8543	40.9569	34.6865	19.6368	16.8175	19.395	18.2124	16.7266	14.2533
LOC105156123	calumenin	23.8739	18.9949	28.3238	25.5682	26.9125	29.7226	14.5317	15.4396	13.9261	17.2969	13.814	17.8138	18.5163	25.8574	18.6722	18.4816	20.6687	15.6925	21.5263	26.6525	32.2163	32.2424	32.2	25.5238	24.8738	22.5297	21.807	21.9194	20.6533	14.149
LOC105156124	tRNase Z TRZ2	4.54605	5.12356	6.4483	7.05544	7.45797	7.63502	6.59515	10.3281	6.43534	7.05278	7.89392	6.03862	10.1943	10.7473	9.95739	11.2382	14.0942	9.85742	13.2746	12.7731	12.4552	13.3206	13.8162	11.0279	6.90433	5.15825	7.43983	4.87548	5.06578	4.52126
LOC105156125	--	33.3833	26.2026	18.9653	20.6535	27.4525	17.9747	21.1482	30.5166	22.3166	25.1323	18.6599	23.6908	28.3859	24.5067	42.7492	34.541	25.2478	27.4669	44.541	41.8889	33.2986	31.3771	30.1496	34.0712	24.6387	36.7254	17.3354	26.7355	28.3816	29.6081
LOC105156126	--	13.753	13.4063	15.4206	14.5307	14.8744	17.6257	16.3659	10.9092	12.7279	18.6356	18.7243	20.6421	15.1899	15.2874	10.3092	13.2502	14.9724	14.078	14.3706	14.0958	15.3092	14.5664	12.6199	15.4001	19.0146	13.6175	23.1318	16.0979	17.2436	15.3252
LOC105156127	--	8.44661	6.75138	10.0528	9.10866	8.3475	10.2744	10.0395	8.38083	9.93526	9.91807	11.4453	9.09883	9.31812	10.32	8.439741533LOC11453	8.74532	9.65714	7.83976	11.7248	11.6348	12.8652	10.6197	12.1809	11.4078	9.63069	8.32616	8.80198	8.80154	8.58488	8.39193
LOC105156128	--	9.03214	9.65722	14.1801	23.1307	16.8447	15.2983	4.31757	2.62343	5.13338	6.43737	8.93052	2.18668	3.35704	1.81143	5.8714	10.4961	5.47475	13.0973	15.2515	11.3542	10.5212	21.4508	19.6653	7.81848	0.676802	0.551442	0.364648	1.72365	2.85318	2.09823
LOC105156129	--	0.630598	0.698465	0.702716	1.24734	3.35312	1.52632	0.49724	0.331521	0.266702	0.585943	0.767455	0.466569	0.516914	0.43564	0.470681	1.01509	0.904364	0.629474	1.06799	0.888432	1.08317	1.38237	1.63737	1.11156	0.565987	0.444073	0.389649	0.467491	0.649955	0.205226
LOC105156130	--	29.7636	25.6867	24.1405	28.841	36.4714	22.4131	33.8991	54.2245	42.8627	45.0562	37.6581	32.3739	48.2974	41.0661	76.7878	81.3265	55.8825	84.957	36.3186	46.7246	39.0368	49.7548	45.1131	45.4768	31.3919	45.4884	25.4615	44.6174	52.3625	50.3509
LOC105156131	--	16.2386	15.9436	18.2264	15.2858	17.7519	20.0124	18.2694	12.9776	13.7043	16.2197	19.7485	19.2728	15.7259	17.1708	10.049	12.3089	14.317	10.7546	19.0865	18.3048	20.9947	18.3413	18.5519	18.3594	17.1336	13.935	20.8113	15.9305	15.2914	14.7953
LOC105156132	--	17.2081	15.9398	20.0633	13.7555	16.7378	17.9715	17.4864	23.0837	17.7758	15.2961	17.1409	14.9551	22.5128	22.6691	19.8501	19.2711	21.8689	21.3517	23.3586	21.8538	24.369	22.7313	22.3303	23.1451	19.7394	18.0704	21.6506	20.4175	20.2206	22.8492
LOC105156133	--	0.523668	0.709654	0.688262	0.554134	0.827572	0.95791	0.841204	0.700777	0.618742	1.12799	0.849516	0.849897	0.937916	1.10549	0.631526	0.868508	1.09471	0.821327	0.751225	0.855156	0.753973	1.16556	0.974872	1.35523	0.696117	0.58088	0.924047	0.866629	0.965855	1.15889
LOC105156134	--	14.1388	10.4632	13.5403	14.4913	20.1622	26.8235	6.74284	2.57327	6.92962	8.25237	5.61383	9.12046	2.70996	3.39398	2.0713	3.53992	3.97979	2.04645	4.63962	5.2829	7.54409	7.40058	8.20751	6.26328	8.4674	6.651	9.46431	5.82356	5.63013	2.67861
LOC105156135	--	0.177545	0.148582	0.123917	0.0918497	0.134679	0.144505	0.324541	0.130676	0.0981946	0.0934845	0.367331	0.0720376	0.221819	0.170602	0.204804	0.190533	0.0983776	0.200859	0.117965	0.230336	0.281191	0.107711	0.242383	0.258415	0.165551	0.294299	0.145956	0.116023	0.196479	0.275039
LOC105156136	--	42.9741	41.0432	43.8598	37.3064	38.4605	42.5587	46.1852	46.3646	54.3893	50.6741	48.2408	54.7909	45.0736	50.7578	49.2948	40.9299	36.0508	46.7136	51.1964	55.1202	47.72	48.6095	54.1101	52.0912	123.027	163.069	108.466	134.467	119.434	116.884
LOC105156137	--	12.0634	11.1818	10.6577	8.84769	9.00927	9.62054	9.1182	10.7574	10.7538	10.0057	9.37262	7.72402	10.762	9.12983	13.622	13.219	10.7175	11.229	12.6822	9.14332	9.82492	9.66089	8.84825	10.4591	7.42131	12.8434	8.83379	11.0717	11.4535	13.7426
LOC105156138	protein pxr1	30.2189	26.2611	28.673	31.9683	31.6723	24.1658	26.7763	31.1151	30.7128	26.29	24.1878	28.4609	30.8476	29.9787	36.0023	33.0455	26.3165	31.589	38.0292	37.0321	28.7241	28.2703	28.2155	27.0342	25.3061	32.1057	24.3131	31.5726	35.3282	35.1124
LOC105156139	--	12.2782	8.27941	9.90174	11.7386	9.93014	9.03534	10.1217	8.41677	8.85452	10.8278	9.7129	10.1589	10.2672	9.38187	10.8655	8.78427	7.73714	8.23898	12.3635	15.5266	12.7792	11.7626	9.94223	10.976	14.6936	20.1196	12.3972	13.2884	14.0982	14.4185
LOC105156140	lipoyl synthase	20.1412	20.5822	20.4372	22.0585	21.6876	20.1722	20.1365	27.5739	19.9146	20.4167	19.9567	17.8786	26.9677	27.0334	30.978	27.6431	27.8777	26.0101	30.5879	21.2758	21.1033	22.5855	20.9747	22.7343	15.4937	16.5038	13.4414	18.2399	17.3107	15.6461
LOC105156141	uncharacterized LOC105156141	13.2883	12.1488	14.2074	20.453	15.5851	15.6918	10.6061	13.7411	10.447	12.4565	15.5357	11.2734	15.1983	15.184	14.2834	15.3211	15.8518	14.6605	16.2048	17.5353	16.605	19.0832	17.8912	16.3839	16.9894	17.8752	16.8024	17.8902	17.8248	15.8278
LOC105156142	cell division cycle and apoptosis regulator protein 1	7.41905	7.08611	8.69319	7.71547	9.51161	13.2385	10.0006	8.70851	8.71019	12.5885	13.3475	13.4113	11.5431	11.5472	7.80299	10.1507	12.8373	11.4629	14.5507	12.5922	16.932	16.2801	13.9622	17.147	11.9989	8.57072	19.2383	11.5404	13.0538	9.75247
LOC105156143	--	1.49016	1.68874	2.10485	1.41332	2.04095	1.45991	2.34559	0.326422	1.0302	1.90708	2.18383	0.957313	1.43212	1.65726	0.644604	0.866214	1.51377	0.70243	2.13144	2.85028	2.27402	3.55153	4.06869	3.93379	1.05264	1.48662	0.964142	1.50706	2.92023	0.755737
LOC105156144	--	29.7055	26.8828	30.3599	30.2386	30.2448	31.7679	32.8956	31.9655	31.08	31.9644	32.8394	33.5881	37.8417	40.989	28.6475	32.4965	31.8027	29.9144	39.7502	40.9948	41.0424	39.532	40.4226	41.1487	34.903	34.1611	32.3938	34.3843	34.4533	34.3299
LOC105156145	katanin p80 WD40 repeat-containing subunit B1 homolog	5.46251	5.17812	5.82301	6.71245	7.69048	9.67256	4.86518	3.07741	3.3419	4.72269	5.39967	5.37401	4.48497	4.88167	2.98723	4.00939	5.29124	3.34167	7.49778	5.93588	7.47649	7.84351	6.73925	7.6446	4.71047	3.47778	5.54397	4.48252	4.00515	3.13411
LOC105156146	--	18.8613	22.7192	31.3892	24.9678	22.6184	27.3163	22.9848	53.6914	25.5573	33.7369	39.4247	28.9907	50.9146	47.382	51.2252	61.2589	66.1487	68.1247	72.7951	54.724	74.1582	83.7753	85.1492	60.6991	42.1808	32.4139	36.2555	35.397	50.9539	38.3031
LOC105156147	protein indeterminate-domain 5	18.9122	13.0272	18.1848	15.2407	19.7978	20.99	7.70LOC114510042268	8.64785	5.6282	5.1992	5.72022	4.71343	7.7034	9.67415	6.24457	8.47729	10.093	4.67864	7.10097	8.69475	11.706	8.9	8.37363	7.55892	10.6351	7.48845	9.86827	9.10964	6.83492	5.39875
LOC105156148	--	10.7595	14.48	17.56	11.3152	12.5355	21.3247	14.1406	16.1231	10.2509	15.9551	14.8472	19.9637	18.3976	21.4026	10.6901	13.0004	23.4555	13.1719	20.1767	19.1823	27.6947	28.8764	28.6447	26.0388	19.8222	9.9625	21.5569	18.3843	16.8029	13.8608
LOC105156149	uncharacterized protein At2g02148	3.74991	4.22033	4.30618	2.91661	2.64836	4.32669	6.17702	3.50777	6.77969	6.78584	6.95578	6.6736	5.6419	5.21851	2.2374	2.9141	4.29894	2.28208	4.78257	6.73602	8.44772	6.45501	6.80226	6.35469	4.8448	4.19153	5.92923	4.08014	4.31676	3.92041
LOC105156150	putative Myb family transcription factor At1g14600	0.638953	0.623841	0.743255	1.01369	0.35005	0.96305	0.467186	0.783798	1.20151	0.72894	1.74058	0.587633	1.86267	1.18245	1.20385	1.32567	1.58139	2.38542	1.62738	0.446351	1.18061	0.443006	0.484607	0.200586	0.306921	0.039227	0.466907	0.318129	1.15885	1.62613
LOC105156151	--	240.924	192.642	188.292	215.291	217.221	161.875	174.435	216.713	211.453	196.277	172.345	165.233	177.984	186.78	252.655	207.572	150.54	209.778	138.559	189.962	173.284	190.174	183.737	166.842	177.022	210.608	133.023	181.488	191.57	191.591
LOC105156152	protein CHROMATIN REMODELING 19	9.61711	8.4365	9.12631	8.91664	9.11332	10.6011	9.32787	10.4871	9.61154	9.11293	9.1365	8.70182	12.2091	11.125	8.76789	8.99942	11.2706	7.73102	15.7078	11.7697	14.2528	15.6954	14.0304	14.4054	10.8898	10.1872	11.8973	11.1434	10.8928	9.02255
LOC105156153	U-box domain-containing protein 35-like	2.21613	2.48095	2.07394	1.1867	1.69582	1.23061	2.9849	1.28771	1.65573	1.10888	1.78978	1.30933	1.62538	1.70191	1.32304	0.646715	0.646291	0.63778	1.76521	2.34739	2.38608	1.39836	1.64541	1.69766	0.758015	1.28893	0.728024	0.50814	1.14735	1.01099
LOC105156154	--	9.62941	7.87124	10.5252	9.76815	9.91013	14.1065	9.72462	12.7015	10.4603	10.3666	12.4964	10.6058	18.4936	18.1299	13.8078	15.9306	16.9905	15.2834	25.5014	24.2672	25.5942	27.3644	29.7518	30.3415	15.0869	11.6306	17.6345	15.9112	17.9633	13.2624
LOC105156155	uncharacterized LOC105156155	16.4814	8.8894	11.3071	17.084	25.769	27.0474	10.2819	1.87602	7.52642	12.3935	10.3549	13.0063	2.81913	4.42333	1.91863	3.50496	3.78698	1.81324	3.81763	3.01791	4.63983	7.05019	6.85328	10.6414	4.63987	2.56208	5.35884	4.54526	4.18326	2.47621
LOC105156156	sodium/hydrogen exchanger 8	4.72231	4.492	5.6691	4.57832	5.51912	10.8001	5.62426	7.45416	4.60512	8.12126	5.52497	8.92865	8.20796	12.9157	5.81782	7.32719	9.68877	4.66957	11.5388	13.4969	18.9449	23.3911	21.6519	35.6241	11.5956	8.13879	15.1134	20.8432	11.6168	8.12095
LOC105156157	--	16.911	19.2178	21.7285	19.4588	21.876	25.7778	20.7143	18.7663	19.2362	23.1213	20.7853	22.406	26.787	29.7118	16.893	16.9086	22.6048	15.4335	33.3026	30.2513	30.9119	28.7835	30.9013	29.5917	23.4607	20.3494	22.2745	24.5962	22.4082	18.5194
LOC105156158	--	42.5873	43.2032	55.4312	38.3933	39.5257	47.5595	36.932	24.9926	40.5342	30.5938	37.8056	30.1921	31.1565	33.0969	22.6207	28.9096	29.1585	34.0245	29.8678	33.407	33.9203	30.7574	31.9092	28.2085	32.7141	28.6383	34.6483	31.0352	34.0375	29.6622
LOC105156159	--	68.1159	64.5386	58.0624	59.5588	65.8582	65.9421	39.5307	37.7475	41.44	45.2731	35.7518	46.7572	36.7558	38.3889	34.3278	38.8262	38.6092	30.5715	62.8784	58.8943	54.9348	56.3239	53.9654	55.833	43.8731	43.9604	40.9011	56.0315	43.7657	40.7129
LOC105156160	CASP-like protein 4D1	0	0	0	0.0589097	0	0	0.277535	0	0.0629791	0	0	0	0	0	0	0.0611011	0	0	0.315246	0.113639	0.112717	0.098689	0.310915	0.389975	0.0482634	0	0	0.106305	0.15752	0.126001
LOC105156161	--	71.8397	57.8449	56.4002	56.4044	60.687	51.0374	47.4635	59.3398	49.3501	54.1561	45.7486	51.188	48.4481	46.7989	75.3563	64.4438	57.6703	63.2206	65.3084	60.3504	51.8021	58.1967	53.4091	58.7745	64.8995	82.9503	53.9892	76.8852	78.9842	65.6185
LOC105156162	--	2.3316	1.53039	3.31618	1.83296	2.47092	2.1809	1.00283	0.709028	0.366631	0.651952	0.792167	0.556486	0.966612	0.78097	0.711945	0.723663	1.15261	0.59479	1.18971	0.787012	1.60651	1.22828	1.01941	0.821981	1.18199	0.56836	0.981347	0.640191	0.822136	0.27823
LOC105156163	--	0.988274	0.5827	1.43327	1.05971	1.5902	1.08873	1.07295	0.944655	1.11304	0.819969	1.07811	0.801968	2.08952	1.80332	1.47164	0.906304	1.23459	1.09772	0.776016	1.07591	1.35176	1.40155	1.45548	2.39993	0.715884	0.777713	1.55923	0.788402	1.17652	0.954363
LOC105156164	--	41.4882	38.1307	37.2466	45.503	43.4359	47.7566	74.8031	40.0222	71.7173	78.4797	71.316	96.0865	34.3239	34.6868	28.6626	40.1802	45.2871	38.1316	40.0196	34.851	36.3892	39.9542	37.6565	36.9262	30.7785	33.5931	34.2514	33.8963	41.053	37.4211
LOC105156165	--	20.4862	20.1173	27.0277	17.4091	19.6855	33.8034	10.801	3.4557	9.05148	9.45146	9.17874	8.87972	5.36869	6.55757	2.71906	2.45761	4.6085	3.25205	5.85712	3.59543	6.62035	3.16395	3.69761	3.87217	7.37512	4.07664	10.5203	6.41369	5.36374	3.20197
LOC105156166	zinc finger protein 4	67.7799	62.0913	59.9187	52.9962	63.4154	62.6627	48.4696	53.687	44.2089	37.8107	39.9145	43.7566	54.5408	65.8088	55.0791	47.2729	48.2822	48.2707	42.7627	58.6244	55.8255	49.4351	57.2695	51.5342	42.4374	40.684	33.4816	46.256	43.7962	40.3105
LOC105156167	--	14.479	16.8844	17.9864	15.6256	16.4111	20.1239	18.9461	18.2812	15.3101	18.799	18.7073	20.0921	19.4754	21.7941	15.9833	15.8725	18.5445	17.8908	24.5761	21.4223	23.4219	23.4641	22.6425	26.2663	17.6055	17.0904	19.0387	17.6716	17.6894	18.9924
LOC105156168	--	10.7507	10.1836	10.5081	8.05787	7.86612	5.09081	9.49055	5.78543	4.86907	7.02013	6.96178	4.46506	9.27439	8.22445	11.669	9.26607	8.02079	6.56005	11.5769	7.01167	7.79273	5.1355	4.62261	6.81273	3.69548	6.70408	2.74495	3.55616	5.69879	7.11877
LOC105156169	--	7.23816	7.93633	6.49521	7.43358	7.04965	7.20033	8.3959	6.6522	7.2354	7.6694	8.12552	7.22242	8.6309	6.89784	8.13299	6.3292	8.52636	7.43042	10.0637	10.0859	9.87143	9.96719	10.2718	10.7875	8.4308	8.07271	8.08072	7.80827	8.62812	8.42443
LOC105156170	--	0	0	0	0	0	0	0	0	0	0	0	0	0	0	0	0	0	0	0	0.145942	0	0	0	0	0	0	0	0	0	0
LOC105156171	--	183.9	188.11	283	114.658	121.489	179.095	131.72	91.5161	120.674	104.662	100.53	116.119	104.821	145.369	85.2204	64.7897	77.9683	72.9143	97.556	173.138	161.931	126.081	133.368	152.054	227.625	240.603	212.531	222.305	188.542	172.606
LOC105156172	anthranilate synthase beta subunit 1	6.04341	6.88486	6.9749	9.20802	7.4835	8.12307	7.01154	7.6165	5.26545	9.77149	11.6471	10.0434	7.27993	8.17584	9.2632	9.06193	8.89914	8.71013	8.34242	12.5578	11.0628	11.8026	11.1136	8.6827	6.4562	6.89945	5.14209	5.44858	6.56574	4.90084
LOC105156173	uncharacterized LOC105156173	6.46851	5.20999	7.49415	7.17976	6.85334	8.9943	7.86418	5.74759	5.62662	16.7764	15.2836	19.6656	7.26726	8.41383	4.39641	6.15953	7.28618	5.15346	5.986	11.5316	11.6785	10.133	10.0883	7.35818	9.26739	7.425	7.65606	6.27963	6.38536	5.62856
LOC105156174	PHD finger-like domain-containing protein 5B	47.6791	49.5173	42.2886	43.528	44.3591	34.9913	67.1008	99.3615	85.029	74.742	69.5136	58.013	84.3279	74.9212	125.515	99.8154	92.7357	121.608	85.7575	67.5164	56.7705	59.2295	59.4909	62.0406	92.3804	124.395	74.6591	106.12	106.467	129.836
LOC105156175	receptor protein kinase TMK1	16.2924	15.6587	19.3874	17.3937	21.0811	30.0601	17.8091	15.7246	11.9691	21.195	16.1624	24.4047	15.8152	20.0899	11.3645	14.5556	17.8889	11.9946	17.3315	19.2957	23.8126	27.909	26.4399	26.4612	17.1419	12.7542	16.9883	15.9231	13.238	10.2369
LOC105156176	--	2.6634	2.80969	3.6804	3.55526	4.02173	7.063	4.0411	2.85564	2.96267	5.14865	5.75877	5.78377	5.55915	5.17453	1.9559	2.85823	5.60382	1.81637	7.21138	5.24849	7.6715	6.8923	6.58243	8.39541	5.21496	3.24722	9.56674	5.54012	5.07843	3.43689
LOC105156177	--	7.60819	7.99864	8.60993	7.18312	8.0317	11.9891	6.39735	5.91972	9.15206	8.34585	8.73621	8.93676	9.23123	11.0066	7.52567	8.24639	10.8554	9.23127	15.7127	11.332	13.97	13.6491	12.5159	13.1418	9.88352	8.4601	11.9357	9.80157	11.5769	8.08184
LOC105156178	uncharacterized LOC105156178	20.8829	13.4916	11.8024	14.5507	20.1474	13.9322	9.43012	4.97848	6.48813	8.06224	7.38369	7.42648	4.85608	4.41388	5.13575	4.55036	3.25011	4.99685	5.28237	11.0371	9.16383	8.57457	7.879	8.19845	8.02727	9.85945	4.38949	5.97059	6.02838	5.16101
LOC105156179	putative late blight resistance protein homolog R1A-10	3.05985	2.73306	2.78098	3.36074	3.79408	4.05493	3.95827	2.63569	2.72071	4.32733	2.97054	4.06833	3.3026	3.74434	2.03633	3.00584	2.47798	2.23676	4.48309	4.22804	4.32189	5.26293	3.81311	3.69788	2.93295	2.94783	2.99918	3.39485	3.63578	2.21378
LOC105156180	putative late blight resistance protein homolog R1B-14	1.0599	1.5719	1.37784	2.98453	2.27292	3.95537	7.3083	4.26024	6.14395	9.00699	8.38291	11.4207	3.21059	4.03942	2.47622	7.04059	7.28538	6.08648	5.28908	3.28031	3.61227	5.08126	5.27503	5.8238	3.5597	2.98993	4.68138	5.22288	6.05026	5.24048
LOC105156181	--	4.18266	3.57098	3.47842	3.72604	3.72294	3.37545	5.59993	5.40364	3.73446	5.7445	4.79251	6.02729	6.16481	6.14776	5.27919	5.87748	6.31885	7.00235	5.08868	5.14742	4.17736	4.51901	5.1724	4.14311	7.21827	8.48078	6.08201	6.95141	6.521	7.34697
LOC105156182	--	5.59717	4.03016	6.70412	5.79118	5.33022	4.43724	4.56199	5.61764	6.51285	3.95502	4.1358	4.27657	5.37917	5.35499	6.12112	6.66968	6.6861	7.52457	7.08357	5.51316	5.28856	5.95334	5.49108	5.13442	5.57643	4.61885	4.6478	5.97167	7.67554	7.84224
LOC105156183	--	0.0297007	0.155348	0.236908	0	0	0	0	0.0936864	0.098559	0.130321	0.122898	0.0964066	0.0856317	0.126841	0.171304	0.19124	0.263314	0.168004	0.131558	0.0592797	0.205796	0.0514811	0.0540628	0	0.0503532	0.0547021	0.189905	0.0554539	0.16434	0.131457
LOC105156184	alpha	36.834	35.58	41.3007	31.1277	32.6523	43.5174	37.1269	28.6793	28.3995	33.5623	37.854	45.2273	40.4564	39.5703	18.2243	21.9603	28.4806	15.9321	38.2694	31.8752	42.2352	31.0195	31.0828	34.5178	30.426	23.7604	39.4034	26.2346	26.584	27.7623
LOC105156185	--	6.25272	4.94068	5.01417	7.51802	8.84793	8.47322	9.76349	8.10242	12.2252	14.129	10.8991	12.8324	8.06738	10.8404	7.45535	10.691	9.0059	11.0541	15.3938	15.9719	15.3502	23.9298	21.162	27.3399	20.0665	20.6198	20.5051	30.4355	26.151	27.3999
LOC105156186	--	14.7739	14.2051	14.0623	25.7179	14.7363	18.3149	15.3761	9.68198	11.6038	19.8952	23.1208	18.468	9.91376	11.5112	14.3195	13.6031	11.4962	14.6041	17.1024	17.768	16.5567	17.956	15.1966	12.6739	11.8319	10.0361	7.26646	9.68443	12.2809	12.4139
LOC105156188	--	45.6787	49.4383	53.0986	54.7965	55.8437	44.8345	41.7264	47.2167	50.5675	39.1177	47.9001	23.9655	87.7991	61.3344	76.8741	77.8718	60.036	111.634	95.953	66.3223	72.5193	63.6533	65.0044	51.3891	29.9602	29.398	28.5214	37.0123	57.7946	53.6777
LOC105156189	--	6.33442	6.61107	7.23474	8.0222	7.60152	11.0997	6.9527	7.49094	5.95491	5.58454	6.50739	6.38677	10.7132	10.7146	9.34887	10.5342	11.9969	13.8856	12.6197	10.1172	13.2354	11.753	15.9639	15.0551	6.77083	5.46956	8.47188	7.06066	7.32563	7.43001
LOC105156190	adagio protein 3	4.41623	3.45955	3.17678	3.48436	3.36528	4.04848	16.8087	141.53	11.1752	17.6434	15.0613	20.324	126.145	146.015	121.681	97.8587	108.183	89.6339	60.6051	51.1153	52.9163	47.554	44.0291	43.4042	4.17088	5.06964	2.4498	3.84037	3.96107	3.52551
LOC105156191	--	7.60362	6.93482	8.60989	8.93458	10.241	12.975	5.16844	3.41487	4.5223	6.62237	4.92102	6.35625	3.9475	3.71227	2.60045	4.44896	4.63658	3.2636	4.92929	4.53757	5.9569	5.54668	5.25105	4.28546	2.76926	1.82969	2.84444	1.99752	2.2199	1.28951
LOC105156192	--	26.1084	22.6608	29.5529	25.4311	26.9287	32.7216	21.7489	16.3782	17.7183	19.1071	18.8211	18.743	22.0612	21.3101	15.0221	16.564	16.6681	11.219	31.1114	27.172	30.9	28.53	27.1484	27.1856	19.325	16.9869	18.8797	14.1884	15.6153	11.0952
LOC105156193	E3 ubiquitin protein ligase RIE1-like	25.0412	21.79	27.4194	21.1134	21.9039	26.0452	27.8294	34.0264	28.9808	34.2031	29.3838	37.0174	32.8394	35.2147	26.1799	24.3556	34.1088	20.8474	39.1848	37.1747	39.3631	39.1916	42.9834	41.1126	29.3247	26.4958	28.2688	26.6489	28.2538	24.1746
LOC105156194	probable UDP-3-O-acyl-N-acetylglucosamine deacetylase 2	9.69788	9.15092	9.31005	9.62724	8.73991	9.77755	7.74562	11.6437	10.0386	8.79803	9.69326	7.52404	9.57205	9.75934	11.9049	10.8995	10.493	6.22697	11.2108	12.4572	10.994	10.8751	10.2576	9.397	8.99829	10.4996	6.8831	7.49353	8.64125	8.8457
LOC105156195	--	5.12932	5.02589	5.85582	5.88205	6.06333	8.33409	7.38626	7.45163	5.24819	9.02513	8.44561	10.7528	8.97998	9.7114	4.78278	6.46784	9.27488	4.93244	12.7612	9.58071	12.3463	12.5731	10.8461	13.5846	9.02935	6.5106	11.471	9.122	6.89042	5.66621
LOC105156196	--	0	0	0	0	0	0	0	0	0	0	0	0	0	0	0	0	0	0	0	0	0	0	0	0	0	0	0	0	0	0
LOC105156197	--	17.4821	15.673	17.4155	17.2947	17.0031	22.9241	19.996	15.6727	16.5557	23.349	21.2892	26.9169	16.0938	18.8613	9.99464	14.2847	19.8664	12.2657	16.1835	20.706	20.3407	21.7432	19.3025	21.8737	17.107	15.859	22.412	16.1629	18.8514	14.4912
LOC105156198	--	15.1648	14.3732	15.1811	10.025	10.2167	12.223	11.9067	13.2911	9.72684	10.6643	9.51781	11.7113	13.8503	15.2345	12.6795	11.3154	11.5496	12.6656	13.6598	15.1946	13.6207	14.3953	14.6355	14.9355	13.614	12.428	14.0192	13.891	12.8399	11.1492
LOC105156199	--	23.2694	26.8863	21.2608	43.4541	59.145	27.6423	16.0062	14.5776	10.0445	44.6829	19.4585	17.4353	17.2203	15.7545	34.5111	25.1456	12.2196	59.5292	18.5851	26.2154	18.218	25.226	21.3994	26.0311	23.6424	51.8166	10.5903	58.6597	28.7117	43.3318
LOC105156200	--	2.4913	3.40801	1.91076	4.46133	3.27082	1.55976	0.350303	0.302248	0.529946	0.420439	0.198245	0.233268	0	0.102302	0.221061	0	0	0	0	0	0	0.24913	0	0	0.162448	0.0882389	0	0.178903	0	0
LOC105156201	--	0	0	0	0	0	0.0858913	0	0	0	0	0	0	0	0.101403	0	0	0	0	0	0	0	0	0	0	0	0	0	0	0.0875879	0
LOC105156202	--	0	0	0	0	0	0	0	0	0	0	0	0	0	0	0	0	0	0	0	0	0	0	0	0	0	0	0	0	0	0
LOC105156203	--	0	0	0	0	0	0	0	0	0	0	0	0	0	0.0375719	0	0	0	0	0	0	0	0	0	0	0	0	0	0	0	0
LOC105156204	--	6.8579	5.95287	7.29846	7.64917	7.34818	7.76333	5.60111	4.80716	5.13788	6.08228	6.5157	6.17684	5.98314	6.62085	3.50657	4.93248	6.46801	4.31941	6.78632	8.34853	9.41221	8.76772	9.31808	6.95421	6.14311	6.02423	7.37483	5.94811	5.1806	4.14401
LOC105156205	--	4.99923	5.83306	3.45084	3.58097	3.95023	2.04314	23.2557	11.5743	29.0316	18.1392	30.7311	11.3122	7.11438	6.97976	16.6904	15.3726	14.4896	41.7651	7.39906	5.1329	3.04525	4.33266	3.01871	5.30908	9.41265	12.2619	11.1526	9.24427	21.367	18.2973
LOC105156206	nudix hydrolase 17	0.0952911	0.199366	0.0950112	0.492971	0.18071	0.0861754	0.696744	0.751453	0.790537	0.585369	0.542168	0.4253	0.0915797	0.101738	0.604568	1.12488	0.211203	2.10218	0	0.0950959	0.0943246	0.0825854	0.433635	0.407926	0.080776	0.394886	0.348164	0.311355	1.14241	1.37073
LOC105156207	--	0	0	0	0	0	0	0	0	0.0493304	0	0.0461344	0	0	0	0	0	0	0	0	0	0	0	0	0	0	0	0	0	0	0
LOC105156208	--	26.9353	32.2902	30.7376	18.837	16.9025	14.5085	19.5507	16.0831	22.7044	12.0431	13.7082	11.0405	14.2847	12.3847	14.152	16.3729	18.4763	19.1286	20.7267	15.7357	16.1919	14.4494	16.4623	14.2407	32.4987	32.5174	33.6545	22.4289	35.1746	36.4614
LOC105156209	--	34.3337	40.5335	50.4401	42.2239	47.2833	62.7679	96.016	169.607	104.051	103.31	126.867	124.529	145.042	173.209	104.12	113.259	145.545	116.676	80.7231	104.32	96.8547	106.974	115.779	157.387	159.433	147.135	179.114	241.069	176.838	197.324
LOC105156210	cysteine-rich repeat secretory protein 12	37.0532	41.4935	42.9743	29.7593	31.1583	35.2547	30.414	25.8835	33.7309	20.083	21.0597	26.1281	34.2729	32.8909	22.2717	25.6255	22.3718	22.0676	38.862	42.8993	50.6457	32.4572	43.3361	49.3724	77.1148	85.6314	66.7827	62.184	66.3772	60.2589
LOC105156211	--	9.43344	8.73859	10.6652	11.0674	10.69	13.3769	10.5027	10.0045	9.82616	12.9451	11.9717	15.1283	9.41848	11.1811	6.53377	8.35245	8.64778	6.70756	9.97247	14.05	13.21	13.8968	13.2957	13.0831	10.6562	8.33065	10.4406	10.9939	10.9355	9.64918
LOC105156212	protein TIFY 7	67.3638	68.7907	80.1103	52.415	47.9011	56.4041	169.567	96.6987	156.525	232.64	269.54	305.493	82.6556	59.4822	56.7962	47.4799	83.7408	69.8074	52.747	38.2033	41.3983	23.7094	23.659	21.2718	45.1999	42.7498	38.9755	35.5118	37.1454	42.8617
LOC105156213	glucan endo-1	8.93165	7.78182	13.0287	10.8616	8.04363	13.6539	3.42931	5.55752	2.57141	4.4237	4.83494	2.89916	6.60833	5.66931	5.50432	4.22791	6.15576	3.57118	12.4649	14.8719	17.9728	16.4146	17.7055	10.7268	16.9054	13.6333	12.3381	11.6277	9.59078	5.55073
LOC105156214	F-box protein SKIP28-like	20.1399	17.8062	11.2657	19.965	21.9374	14.1327	19.3125	63.2196	21.7093	29.4567	27.665	24.2915	54.2235	50.1724	84.8032	62.871	70.0872	94.8316	37.0891	33.2048	21.1339	30.6487	31.518	40.1712	26.8987	34.8973	20.5072	45.0688	33.5938	32.7579
LOC105156215	--	14.8461	17.4098	21.1667	19.421	18.7695	22.2768	46.9005	17.0019	41.6299	36.1394	50.2311	37.0246	20.2204	19.788	22.5249	31.9658	36.0486	34.2331	32.0425	22.3179	23.6814	22.4961	29.0892	26.6765	18.5164	21.9443	23.5802	24.3645	38.4136	34.9476
LOC105156216	--	5.29627	5.17904	8.2272	8.85513	7.95746	8.64215	1.6837	2.21943	1.69809	2.18919	3.89078	1.37033	3.13514	1.51609	1.41668	2.01813	2.97719	1.30255	3.65495	3.67682	5.92637	4.22421	5.16958	3.05586	9.30438	6.8918	8.06289	3.51118	5.52131	7.34675
LOC105156217	--	0.418635	0.477741	0.588161	1.89009	0.721728	2.35757	2.06382	0.920362	1.4313	7.38098	10.7282	10.84	0.786371	1.19866	0.680463	8.47465	5.69368	6.39369	3.64544	1.21535	1.262	8.32827	3.29055	2.54154	0.935558	0.45561	2.06838	4.83189	9.68674	5.43238
LOC105156218	phosphoglucomutase	42.3379	49.0828	43.6438	50.1546	54.6348	50.5579	43.9702	42.4632	40.2861	45.7391	42.7462	39.9021	46.3566	46.3297	51.2513	54.9496	43.9821	55.8314	76.2272	70.5842	71.7078	76.8216	77.6278	78.5694	56.6621	51.6299	50.6471	59.0168	54.9924	54.4313
LOC105156219	--	0.10644	0.779418	0.106127	0.183549	0.179425	0.320858	1.16739	0.186527	0.510193	1.89929	1.61493	0.921324	0.102294	0.113641	0.245563	1.10418	0.471825	1.32458	0.157157	0.460294	0.10536	0.768729	0.419786	0.182261	0.0601509	0.261384	0.0972244	1.35801	2.65029	3.61183
LOC105156220	--	0.251665	1.6548	0.286773	0.22319	0.272719	0.55272	1.22674	0.226811	0.755592	1.92457	1.82239	0.75854	0.138208	0.460615	0.041472	1.00314	0.757	0.976156	0.119437	0.430542	0.2847	1.02823	0.719863	0.615623	0.152379	0.364187	0.295556	1.20827	3.41498	6.92201
LOC105156221	--	0	0.517911	0	0.219537	0.223547	0.319808	0.517141	0	0.0782342	0.62068	0.585325	1.17658	0	0.0755127	0	0.379507	0.11757	0	0	0.0705826	0.14002	0.122594	1.02994	0.0605547	0.0899311	0.325661	0.16151	0.231096	0.358738	0.117392
LOC105156222	--	0.0683774	0.0715288	0	0.0707475	0	0	0.208316	0	0	0.120011	0.106102	0.194205	0	0	0	0	0.0378878	0	0	0	0.0338419	0.0592603	0.124464	0	0	0.0944519	0	0	0.220702	0
LOC105156223	--	0.037094	0.543251	0	0.0767595	0	0.167728	0.406833	0	0.205155	0	0	0.180607	0	0	0	0	0	0	0	0	0	0.0642961	0	0	0.0628874	0.136638	0.0338825	0	0.205249	0
LOC105156224	--	0.238754	0	0.0340076	0.28232	0.0862428	0.154225	1.78727	0.107588	0.188639	1.61632	0.352835	0.193745	0.163897	0.109246	0.157378	0.841865	0.302385	0.655971	0.0755396	0.136151	0.0675236	0.11824	0.341466	0.14601	0.086737	0.157047	0	0.191047	0.22018	0.226445
LOC105156225	--	2.53252	2.73379	3.16978	3.12207	2.11182	4.06886	3.71	5.43895	4.44038	5.01234	6.10363	6.47138	5.67043	5.49402	7.61415	8.76051	13.6445	10.5459	5.19118	4.24807	3.01354	4.0628	6.69406	5.51293	3.99662	3.77117	6.22612	5.70935	8.07485	6.2604
LOC105156226	myosin-binding protein 3	12.8089	14.62170186LOC11456	13.5292	12.0908	15.2759	20.2944	11.4477	9.71027	8.23248	14.1877	11.3374	15.8814	8.30846	10.72	9.0433	10.7386	9.85716	9.40817	18.6191	16.8473	21.0007	24.0703	21.5085	21.0687	13.6276	12.4016	14.5913	12.5932	11.2474	8.24787
LOC105156228	--	57.3218	48.1699	59.1076	56.1164	61.2096	67.0529	42.7068	38.8477	39.4729	51.3254	39.3445	52.8144	41.5314	47.9407	31.0915	28.8625	31.9555	22.1944	35.1978	51.4142	50.6131	52.5041	50.7043	54.892	50.2188	47.712	48.5127	48.7301	40.4609	33.818
LOC105156229	--	32.7974	32.8129	38.0581	36.87376LOC11454579	41.5136	42.8208	37.0473	35.5212	29.3306	40.9764	45.7839	46.9088	39.3025	40.8971	34.4665127LOC114574	36.9596	35.0824	32.2502	45.1577	41.8916	41.0736	41.9414	40.6851	47.6882	36.7466	35.2573	37.6901	40.9742	41.4566	38.4935
LOC105156230	protein BCCIP homolog	10.8649	12.7899	10.5343	13.4954	11.2575	11.968	15.9613	16.8638	15.6325	17.5638	15.9718	17.9869	17.0103	18.9554	16.2709	16.3937	15.8125	17.5594	19.4493	18.8048	16.4959	18.2189	16.9516	14.3846	14.7266	14.168	13.0582	16.6506	13.4851	12.9562
LOC105156231	--	79.4395	67.4578	83.7125	67.399	71.2674	82.37	72.5846	56.6207	54.8635	62.193448LOC1145654	61.7899	72.2764	58.5831	66.0322	38.6662	36.9996	43.4028	28.6644	65.6974	70.239	73.4613	60.8384	62.4214	63.0363	52.6263	48.3986	55.1273	49.4716	40.6582	37.1274
LOC105156232	--	103.793	82.7233	84.4049	86.9633	83.2316	67.3714	76.7648	89.1956	84.4473	81.1757	81.3272	80.6245	81.0493	71.3115	81.7988	79.0331	75.9868	80.4642	86.3108	124.665	86.7475	70.1042	70.9374	81.0814	77.8391	106.209	62.3072	71.7351	69.3571	81.8438
LOC105156233	--	82.7249	108.351	82.8011	69.8366	64.9258	58.6829	51.8821	74.2392	64.0383	46.4313	55.7739	42.4155	62.8904	43.5994	76.8577	86.9607	103.281	111.798	120.168	59.4637	58.8003	51.4823	53.7311	48.6272	63.3403	58.0723	74.1844	56.2237	76.9638	101.555
LOC105156234	--	515.744	837.34	545.269	483.39	357.397	170.055	445.042	379.927	699.739	154.321	364.841	59.7126	434.981	188.911	438.913	429.706	335.292	818.308	150.373	99.722	112.921	56.7448	52.5565	62.1619	78.2004	83.2002	74.3228	41.1557	113.233	192.595
LOC105156235	--	877.014	1965.33	1039.19	692.724	553.292	270.168	953.794	1033.28	1094.65	308.651	653.517	162.831	1182.86	587.649	1185.59	1228.45	1070.79	1902.74	579.279	435.958	462.493	274.749	238.127	304.485	337.194	342.574	342.919	175.132	409.587	578.462
LOC105156236	--	32.3662	68.5887	26.2091	27.5059	30.5201	12.1284	29.9267	33.6554	23.0105	17.9941	20.0398	12.5277	28.4705	20.2372	64.3573	49.3182	31.9708	56.5091	21.782	18.0832	20.0606	11.8815	12.0976	14.0341	15.4107	24.097	9.58243	14.579	22.2075	35.8796
LOC105156237	--	1.5828	2.24397	3.17706	1.83159	1.10586	2.97577	3.29932	1.29197	5.36755	5.51948	10.4059	6.69247	3.1824	2.42365	0.960952	5.87799	5.07752	6.4086	3.85141	2.84735	4.82392	8.03198	5.421	2.03271	1.9949	0.824683	3.74757	3.36351	8.77715	4.17107
LOC105156238	--	5.92208	6.64285	6.54495	4.82314	5.14174	7.33433	15.8537	18.8804	22.23	14.5892	18.2557	13.7222	21.6228	20.2886	16.0495	16.1562	28.2281	19.3996	18.4886	13.1253	14.7374	14.5523	15.6933	12.7267	27.3379	16.3607	40.8852	17.5403	24.4335	32.6854
LOC105156239	uncharacterized LOC105156239	37.0692	31.3521	28.6377	28.7316	27.0473	25.6178	29.9154	28.5758	30.9344	30.7138	29.4062	28.3477	32.4987	29.5776	26.043	28.7424	27.4959	26.6195	30.9325	35.3535	30.0572	28.481	27.3072	27.6859	40.1976	47.0588	39.5632	40.4347	37.5189	40.3995
LOC105156240	--	22.5706	19.0615	18.2779	21.6727	22.0975	21.0338	18.2473	14.818	19.973	18.9859	16.2587	20.3483	16.7448	18.9255	11.6844	12.7312	12.6284	10.9611	20.7572	25.4636	23.8675	20.8255	21.92	22.4114	23.0058	23.3958	20.0383	19.1949	16.804	15.3808
LOC105156241	--	0.66905	0.31813	1.12191	0.629309	0.884307	0.247519	0.40766	0.287784	0.571864	0.880702	1.10109	0.370175	0.613764	0.422095	0.350805	0.685356	0.77514	0.756904	0.841913	0.30349	0.722469	1.37053	0.968736	0.546782	0.412464	0.140027	0.416676	0.312294	0.196318	0.201904
LOC105156242	--	14.0984	15.2691	15.3175	16.9654	15.6445	15.7985	22.2694	38.7108	22.8411	34.9986	28.2968	31.8658	37.1868	38.6122	31.5094	30.3005	34.2619	40.0908	25.2847	30.8152	26.0146	29.4175	26.9178	32.2101	26.3048	28.3651	24.2158	34.7992	29.854	29.5892
LOC105156243	--	1.00218	0.741086	1.17151	0.679357	0.764581	0.859429	0.294791	0.872059	0.267579	0.500391	0.536236	0.743142	1.14581	0.922396	1.19591	1.11257	0.804234	1.30971	1.77947	1.0691	1.43671	1.4376	1.24235	1.1539	1.1864	1.05019	0.91541	0.725878	0.780797	0.497104
LOC105156244	10 kDa chaperonin	46.356	40.0764	28.3431	57.7139	60.3501	36.1703	50.5147	86.6059	72.7187	65.8955	61.3494	50.1769	60.6034	63.3174	138.5	85.8445	47.2109	102.719	98.5935	97.2629	71.5212	73.2448	72.0365	70.5866	137.889	226.85	82.3056	142.63	131.287	133.787
LOC105156245	--	32.6875	26.279	30.8024	34.099	36.8643	30.7776	29.4836	28.6463	28.7138	33.8819	29.9163	29.8016	29.6899	31.9934	30.8756	30.6497	33.1751	31.8033	37.7867	38.1419	36.234	41.7031	39.0041	39.2777	31.3843	31.2858	31.1141	40.0914	40.2386	32.9924
LOC105156246	--	4.86403	4.42046	6.21174	5.52136	5.1326	7.9662	6.53416	5.58409	6.96188	6.54279	7.92394	7.10682	8.68662	8.27354	4.83031	6.05556	9.69122	5.17055	9.83947	8.43409	9.4651	8.37564	9.41148	9.717	8.07309	5.19637	11.3697	7.12701	8.05291	6.42747
LOC105156247	--	16.459	15.8562	14.8841	14.5741	13.7918	10.7999	8.9092	9.49809	11.2623	9.40531	9.06755	5.65311	12.6544	10.4618	15.2771	15.4038	14.9736	19.8761	23.0159	13.675	14.284	18.2452	18.0803	16.5496	9.89613	7.50797	7.7268	12.0778	13.8372	12.6638
LOC105156249	--	0.15844	0.0621534	0.0394936	0.14344	0.0751166	0.161194	0.120674	0.0416479	0.197163	0.121661	0.286828	0.0803572	0.361639	0.190304	0.434069	0.255045	0.0658435	0.0224057	0.175451	0.316231	0.176437	0.0858215	0.0360501	0.0847821	0.117518	0.0729528	0.126632	0.0554666	0.0365284	0.0219145
LOC105156250	mitogen-activated protein kinase 9-like	10.5155	11.9904	8.28923	7.43078	8.37733	11.11	22.0931	5.86365	10.0382	9.87818	10.4523	7.78173	9.74999	11.6884	9.234	7.72929	8.84828	12.7577	11.5762	13.061	11.407	7.45483	9.28953	10.3597	7.86714	7.69384	9.34197	9.35567	11.5572	10.3832
LOC105156251	--	60.0271	68.4977	69.7556	56.693	65.0546	104.645	34.7326	66.1469	36.2408	38.0473	29.3868	45.3289	61.1074	99.0852	67.725	62.9385	93.6273	57.8764	98.3807	127.564	178.658	193.251	193.701	178.998	107.744	83.7182	113.639	101.851	104.299	53.4523
LOC105156252	protein WVD2-like 7	8.06554	6.86329	6.8033	9.52176	10.8606	11.2337	7.03585	3.05372	5.55422	10.1948	8.88655	10.0093	6.72573	8.23764	5.28767	6.45881	8.08511	5.87857	8.81527	10.5982	10.3737	14.5868	16.2896	17.1663	8.24589	8.15249	6.3125	11.0248	11.7621	4.70432
LOC105156253	--	0.141224	0.886396	0.281618	0.292238	0.133909	0.383143	3.6571	140.212	5.15502	2.7885	2.374	1.57576	124.662	122.508	169.545	154.548	153.569	214.649	17.0071	12.3318	9.64561	19.1546	17.5124	17.6229	3.71108	7.12032	3.28942	4.911	4.00479	3.43786
LOC105156254	--	5.01128	5.40404	4.68812	5.05695	7.50886	7.91682	5.01366	8.81436	4.34556	6.89519	5.98403	8.66029	8.74032	11.9557	6.88685	5.9422	9.29008	4.75943	6.64548	8.27327	11.2682	12.1446	12.1624	11.0176	4.77238	4.41542	4.06881	4.76489	4.8211	4.48396
LOC105156255	--	73.4647	58.8811	79.9813	68.8571	66.8593	62.5777	59.5083	56.4566	56.6443	62.5739	55.6568	57.4237	51.447	59.6914	56.0805	51.651	49.9255	51.3947	40.1976	57.088	54.1654	52.6676	53.7356	43.0112	57.6037	57.5048	34.983	47.0497	55.4448	42.7369
LOC105156256	--	39.3583	23.3855	31.9975	31.0531	31.7329	30.5856	28.8898	11.0168	20.8115	26.3803	24.0699	28.2191	13.6899	15.0034	7.05236	8.3871	8.45568	5.95395	12.7348	13.6404	16.7627	10.5376	8.81787	8.53595	14.221189LOC1145971	11.9299	17.6996	9.18569	10.7762	7.36472
LOC105156258	--	35.9284	32.0461	39.0794	38.882	37.6635	34.3416	7.72	9.20834	8.01979	7.44927	7.01753	7.32523	9.29627	9.61852	10.7027	13.905	10.0633	10.2529	18.4422	20.1302	17.8353	19.3173	19.7307	16.8861	19.2287	18.9559	14.9663	15.8154	17.7913	13.7813
LOC105156259	heavy metal-associated isoprenylated plant protein 37	11.3626	7.92416	14.7909	15.7841	10.5412	14.7474	8.10928	5.64171	10.8229	8.37873	13.3868	6.12568	13.0181	6.76769	7.25137	13.7462	12.7085	8.77803	14.2718	7.50702	15.5692	9.71075	9.4317	4.32367	6.8002	2.7128	6.03028	1.42415	6.25803	3.78349
LOC105156260	--	1.09496	2.29086	1.81958	4.83378	3.69154	1.98043	0.355826	2.07234	0.968942	2.8827	3.02056	2.19174	0.280617	2.33809	1.09467	1.80176	1.13254	1.48649	1.21253	2.98677	1.95094	2.40404	0.730807	0.749978	2.35137	1.94945	1.93365	2.24883	2.49078	1.05005
LOC105156261	pentatricopeptide repeat-containing protein At1g71060	0.127208	0.171092	0.289908	0.394853	0.390577	0.509461	0.132874	0.210184	0.160811	0.334901	0.244388	0.442404	0.523945	0.620868	0.440217	0.58506	0.785415	0.431738	0.74458	0.580333	0.593614	0.566985	0.628497	0.622354	0.47754	0.468579	0.580975	0.407159	0.469247	0.160866
LOC105156262	--	11.0859	11.7901	12.0768	9.47351	12.5881	15.855	8.2058	8.41842	6.63084	9.65654	9.45054	12.3945	10.4174	12.4716	11.4144	12.1612	13.2409	10.6139	16.7092	13.6856	15.2409	13.9846	14.9475	15.5202	12.3731	10.9084	13.8203	13.4923	12.4196	8.24597
LOC105156263	ABC transporter G family member 7	4.90425	5.44653	8.45675	8.6714	8.53602	13.5028	6.34485	7.64656	6.89243	9.2119	11.4497	7.68686	10.7178	12.0322	7.24589	9.82308	16.6769	9.31041	19.3984	15.1854	20.8478	22.1833	22.5162	18.6936	9.68119	5.104	13.9299	9.43891	9.69594	7.15498
LOC105156264	protein PIN-LIKES 2	0.16739	0.233473	0.30598	0.0288654	0.070542	0.126148	0.271981	0.146668	0.092578	0.0734478	0.0865802	0.0679172	0.32174081196LOC1145	0.0893575	0.0321816	0.179635	0.0618337	0.0315617	0.0308937	0.167047	0.0276154	0.048357	0.0761731	0.0955427	0.0709463	0.128456	0.0764489	0.0781331	0	0.277829
LOC105156265	--	40.4545	60.7424	46.023	43.0806	36.6891	37.4165	104.556	31.8673	48.4117	92.6866	143.059	143.706	25.2119	22.9849	16.1919	18.2231	17.8569	18.7349	21.8605	17.0773	17.6933	10.3655	14.8806	8.19198	19.4301	20.9146	17.1434	11.1163	13.6235	16.201
LOC105156266	--	27.9346	23.4011	29.4633	25.7224	27.3458	31.4714	27.1241	28.0035	28.914	32.4496	29.3386	37.7808	28.9598	33.8251	27.8494	28.6297	28.4457	26.4753	31.2072	35.1546	32.4708	34.9051	32.3467	34.6361	45.7994	40.333	44.8632	49.4544	42.9356	34.7335
LOC105156267	sulfhydryl oxidase 2	9.06202	9.12419	9.28011	7.91111	10.1202	9.80002	7.45416	7.86081	5.61752	7.53832	6.91363	7.59881	8.67278	8.94949	10.1049	8.50931	8.95457	10.6578	10.5785	10.2116	11.6051	11.5188	10.6531	11.7187	8.11375	8.98838	8.91551	8.77705	10.2199	8.71119
LOC105156268	uncharacterized LOC105156268	3.2419	3.83219	3.36167	3.25364	1.88537	2.52133	5.4124	5.31756	5.59413	4.75111	5.33231	5.28781	6.85439	5.50336	5.45987	6.26229	5.85604	6.4183	8.11334	7.5705	8.21508	9.328	9.64826	10.2975	9.37096	10.5983	8.02491	11.3492	8.99895	10.4388
LOC105156269	--	0.8737	0.773357	0.402061	0.208612	0.509811	0.0607785	0.655207	1.76664	0.594726	0.589791	0.486671	0.436303	2.00229	3.0137	2.01568	1.29823	0.297917	2.20495	5.65619	7.3777	2.66104	2.15512	2.99721	3.74017	2.84852	6.25096	1.96445	3.45078	3.71874	5.72621
LOC105156271	--	1.17176	6.03076	1.49545	5.14048	4.50352	3.89958	26.0455	12.0741	21.6194	22.0467	24.2431	39.7081	6.80178	9.00747	12.3812	43.559	21.2961	26.1414	3.99651	9.4952	5.93856	6.37748	21.1157	19.7836	11.8398	11.5244	7.66343	5.90701	16.2522	10.9431
LOC105156272	--	0.0609514	0.0637605	0	0	0	0.0275603	0.0371384	0	0	0.0534888	0	0.0247305	0.0585774	0	0	0	0.0675461	0.0344775	0	0	0	0.0264122	0	0	0	0	0.0835115	0	0	0
LOC105156273	--	149.095	293.891	187.222	108.262	109.108	130.528	121.594	82.7487	104.682	58.0205	112.636	39.0594	119.836	64.5867	65.3605	46.5814	134.609	73.9299	86.2651	47.3653	57.6672	11.4046	14.709	8.66863	276.54	87.8271	272.723	31.0099	113.254	191.306
LOC105156274	probable S-adenosylmethionine-dependent methyltransferase At5g38780	64.3238	68.9353	60.0343	53.0898	65.8055	95.1009	51.8009	106.247	61.5195	34.0325	44.9701	50.9462	88.1577	89.8753	85.689	58.1335	76.3751	73.4973	27.6096	35.2703	32.599	27.7343	46.8459	67.8084	29.5507	35.5943	41.234	45.0819	54.9639	75.9037
LOC105156275	--	24.9315	21.5251	26.184	28.444	27.6536	26.4245	24.5487	22.8937	24.783	26.7799	26.9945	29.5649	25.0466	26.3343	25.3465	28.753	24.9397	24.3694	18.7	30.4204	27.9032	26.4184	28.1668	27.5215	28.742	32.1121	26.2648	34.7568	35.5607	34.539
LOC105156276	probable S-adenosylmethionine-dependent methyltransferase At5g37990	1.05557	0.50192	0.542183	1.98575	1.45585	2.28524	0.272861	0.0672656	0.459966	0.814051	0.628705	1.79103	0.276671	0.102454	0.110694	0.446251	0.531719	0.108562	0.177107	0.191529	0.0316626	0.027722	0.0582246	0.109545	0.379605	0.913152	0.438265	0.418059	0.442478	0.495519
LOC105156277	--	0.447187	1.61603	1.17548	0.546812	1.02794	0.477937	0.693576	1.53882	0.629554	1.07028	0.462603	0.428864	1.79722	0.737865	2.20406	1.17794	1.1263	1.70169	1.4856	0.851971	1.12675	0.528492	0.221998	0.278449	0.447992	0.524121	0.557005	0.341566	0.674831	0.404852
LOC105156278	--	0	0	0	0	0	0.0206121	0	0	0	0	0	0	0	0	0	0	0	0	0	0	0	0	0	0	0	0	0	0	0	0
LOC105156279	--	1.51188	3.37399	1.58281	2.0075	0.764568	1.84579	5.71147	7.65688	2.39702	13.4446	8.73231	5.78671	15.4017	20.8227	10.9581	14.1426	16.224	13.1131	15.598	25.599	16.3872	16.0947	12.6592	12.1891	23.4743	23.483	15.7892	22.8177	47.3118	24.1179
LOC105156280	--	13.3693	10.5045	13.8732	15.7217	15.8413	19.8399	16.5254	13.4688	13.1107	20.4671	17.7141	23.6335	15.2117	18.8326	9.00176	13.968	15.9253	9.66123	14.9025	17.4561	20.6229	24.6536	23.0222	27.2922	17.9727	14.8743	22.3658	19.2848	16.6063	14.2557
LOC105156281	--	22.7227	20.4361	23.069	32.0175	27.7203	26.8895	19.1852	11.9961	16.1805	18.8779	21.8906	16.1633	16.1103	17.8973	14.1902	18.1946	13.2087	12.9794	14.8221	21.0223	23.1547	23.5321	21.6667	19.7273	23.2596	20.8664	21.716	18.0888	17.0167	14.3876
LOC105156282	ATP synthase subunit beta	104.851	100.995	112.214	130.831	139.199	137.859	102.521	76.857	83.7364	123.56	116.235	133.631	95.4654	105.99	99.7692	108.086	88.5393	100.473	108.534	121.476	123.07	141.695	127.644	138.567	124.476	109.846	113.195	136.325	111.861	99.7569
LOC105156283	protein DETOXIFICATION 16	0.191821	0.573319	0.98361	1.04906	1.14328	3.19682	0.868242	0.432193	0.484983	1.58716	0.765386	1.48989	0.948085	1.52136	0.853477	1.20571	1.67024	0.434019	1.8814	2.24244	1.519	4.32235	5.01298	5.91232	3.2985	2.17022	3.22893	5.5257	2.98199	1.42513
LOC105156284	probable histone chaperone ASF1A	3.69521	2.84828	3.91705	5.19163	5.06515	4.01007	3.17585	2.12671	2.53849	2.73077	2.25332	1.95698	2.72888	2.20101	3.36517	4.04901	3.1467	4.31245	5.298	4.34753	4.8128	6.77583	5.48718	2.69749	2.40696	3.0805	1.35011	2.65078	3.08489	2.58241
LOC105156285	--	59.0988	58.1572	60.0509	54.38	50.7464	49.8893	54.8446	34.5082	48.9208	39.9735	51.1884	44.4193	42.2423	38.116	30.0443	31.7945	40.642	30.6989	50.2686	47.322	51.4085	47.6423	49.0393	42.2321	51.7137	42.3412	55.369	39.3251	43.371	56.5626
LOC105156286	--	0.0253755	0	0.025301	0	0	0	0	0	0.0561375	0	0	0	0	0	0	0	0	0	0	0	0	0	0	0	0	0	0	0	0	0
LOC105156287	--	0.432578	0.181006	0.064696	0.134272	0.710963	1.17359	0.184502	0	0	0.227769	0.089498	0.298375	0.124719	0.0230922	0	0	0.0239691	0.0734071	0.0239511	0	0	0.03749	0.11811	0.351842	0	0	0	0	0	0
LOC105156288	--	0	0	0	0	0	0	0	0	0	0	0	0	0	0	0	0	0	0	0	0	0	0	0	0	0	0	0	0	0	0
LOC105156290	--	0	0.0613382	0.0389756	0.0404454	0.0247104	0.229782	0.571639	0.123305	0.908027	1.11489	1.67818	1.4909	0.0751359	0.0417352	0.135276	0.6712	0.36822	0.862359	0.129863	0.253568	0.232164	0.474297	0.249041	0.200808	0.0662721	0.035998	0.303502	0.291942	0.937282	1.18949
LOC105156292	--	0	0	0	0	0	0	0	0	0	0	0	0	0	0	0	0	0	0	0	0	0	0	0	0	0	0	0	0	0	0
LOC105156293	AP2-like ethylene-responsive transcription factor At1g16060	0.117992	0.185145	0.23529	0.152602	0.0372934	0.0266761	0.0359469	0.0620312	0.0326287	0	0	0	0.0283491	0	0	0	0	0	0.163325	0	0.145994	0	0	0	0.0750142	0	0	0	0	0
LOC105156294	--	0.815368	0.47386	1.0388	0.374947	1.03085	1.10605	0.496814	0.523917	0.150318	0.397522	0.374878	0.367588	0.740077	0.290178	0.365771	0.291671	0.351396	0.256232	0.601941	0.632876	1.07613	0.588876	0.494726	0.387829	0.422381	0.125144	0.248258	0.465168	0.501289	0.15037
LOC105156295	--	0.933402	1.05952	0.851455	1.10959	1.75755	1.61638	1.8151	1.39905	1.64756	3.74704	3.26653	3.90001	1.85135	1.50543	2.22215	1.93943	1.82669	3.10051	5.43199	5.9655	4.95386	6.67811	6.12735	8.5356	2.91237	4.59041	2.53963	3.39279	5.16471	2.5491
LOC105156296	--	0	0	0	0	0	0	0	0	0	0	0	0	0	0	0	0	0	0	0	0	0	0	0	0	0	0	0	0	0	0
LOC105156297	--	8.24737	8.09926	8.51682	8.53324	8.03296	6.62124	5.84566	11.813	6.00423	6.60985	7.74815	4.06337	10.1908	8.7155	14.7558	15.3081	16.1344	19.946	14.6312	9.7002	9.66317	8.20527	10.0337	9.04258	6.91976	10.5786	4.57381	8.87775	9.04151	9.21896
LOC105156298	--	0.265845	0.185398	0.058903	0.42787	1.60581	0.454114	0.287969	0.031058	0.130693	1.01095	0.763914	0.767035	0.0851635	0	0	0.316991	0.0982027	0.133668	0	0.176867	0.0584774	0.537595	0.430137	1.13804	0.0250389	0	0.0809428	0.165452	0.0544805	0.0326846
LOC105156299	--	0.481946	0.672211	0.106785	0.110811	0.203103	0.290562	0.0652568	0.675656	0	0.14098	0.166187	0.173819	0.463175	0.343035	0.123542	1.32174	0.237374	1.02988	0.177897	0.0534399	0.106013	0.139229	0.0487369	0.229237	0.0453927	0.0986264	0	0.399928	0.246918	0.118507
LOC105156300	--	5.05227	3.02358	1.99154	6.71051	13.8741	14.5994	8.19	1.13656	3.3271	2.96954	1.82317	1.6018	1.35502	0.928285	1.1927	0.756538	0.833326	1.19631	2.10778	3.51762	1.48868	3.56399	3.87105	4.6475	1.47404	1.08199	0.922971	3.04929	1.43027	1.24809
LOC105156301	--	38.0083	35.7079	40.1831	52.7123	52.0294	62.0609	57.0051	62.7235	43.8934	71.1288	70.0137	80.421	77.4786	81.8214	49.3132	54.5069	63.5159	42.0878	79.8201	86.7313	90.1843	96.1222	84.2458	99.588	52.3276	46.816	48.248	53.3612	45.3967	36.2789
LOC105156302	--	1.23899	1.4532	0.561523	0.971165	0.332271	0.509304	0.777809	0.986922	1.28743	1.35088	0.893308	0.152337	2.67013	0.962049	2.38203	1.85342	1.24822	5.64922	1.78778	1.42379	1.48658	1.30156	0.820101	0.803626	0.700176	0.449474	0.583008	0.771103	2.49295	2.61729
LOC105156303	--	0.342802	0.403427	0.320433	0.421188	0.37922	0.503765	0.391638	0.968681	0.497681	0.921296	0.487602	0.434654	0.638311	0.548993	1.11216	0.988675	0.902245	0.581725	1.0202	0.6842	0.911937	1.09554	0.97498	0.807116	0.236101	0.355143	0.195702	0.680046	0.513716	0.308194
LOC105156305	--	0	0	0	0.0255208	0	0	0.0300584	0	0	0	0.0255161	0	0	0	0	0	0	0	0	0	0	0	0.0897961	0	0	0	0	0.06908	0	0
LOC105156306	--	5.46542	5.14558	5.56211	7.39032	5.02745	6.30606	3.99618	7.33189	4.48201	4.43241	6.78459	3.961	7.44413	7.48514	8.54374	8.53492	6.82952	9.31729	8.01398	8.1061	6.95836	9.52237	8.90215	6.79309	6.39022	5.91816	4.07986	4.592	6.04826	4.21245
LOC105156307	--	0	0	0	0	0	0	0	0	0	0	0	0	0.0279109	0	0	0	0	0	0	0	0	0	0	0	0	0	0	0	0	0
LOC105156308	--	0	0	0	0	0	0	0	0	0	0	0	0	0	0	0	0	0	0	0	0	0.0721961	0	0	0	0	0	0	0	0	0
LOC105156309	--	0.240698	0.309897	0.498442	0.747123	0.866104	0.552553	0.654329	0.330953	0.634891	1.9498	1.81958	1.21701	1.21	0.869787	1.15333	2.62279	2.23652	3.70753	0.574088	0.388023	0.421531	0.946742	0.758304	1.17306	0.156949	0.187555	0.186034	0.622253	2.01482	2.62238
LOC105156310	--	0	0	0	0	0	0	0	0	0	0	0	0	0	0	0	0	0	0	0	0	0	0	0	0	0	0	0	0	0	0
LOC105156311	--	0	0	0	0	0	0	0	0	0.208739	0	0	0	0	0	0	0	0	0	0	0	0	0	0	0	0	0	0	0	0	0
LOC105156312	--	0	0.0398644	0	0	0	0	0.185757	0.0801374	0	0.0334423	0.197109	0.0927722	0	0	0	0	0.0422312	0	0.0421996	0	0	0	0.104049	0	0.0646066	0	0	0	0.10543	0
LOC105156313	--	0	0	0	0	0	0	0	0	0	0	0	0	0	0	0	0	0	0	0	0	0	0	0	0	0	0	0	0	0	0
LOC105156314	--	0	0	0	0	0	0	0	0	0	0	0	0	0	0	0	0	0	0	0	0	0	0	0	0	0	0	0	0	0	0
LOC105156315	--	0	0.0791703	0.0251533	0.156611	0.0318942	0.228141	0.0922281	0.132627	0.139525	0.132832	0.156582	0.102358	0.0969793	0.0269342	0.232805	0.135364	0.307526	0.11416	0.167616	0.201406	0.099886	0.349819	0.344402	0.172791	0.32077	0.185853	0.13826	0.0706527	0.162853	0.223316
LOC105156316	--	0	0	0.045451	0	0.0576316	0.0206121	0	0.0239651	0	0.0600056	0	0	0	0	0	0.171219	0	0	0.0252396	0	0.0676839	0.0987671	0.0622321	0.097571	0	0	0.0208191	0	0	0
LOC105156317	--	0	0	0.021394	0.0666024	0.0271275	0.0388089	0	0	0.0949377	0.01883	0.110984	0.0174121	0.0206213	0.0229088	0.0495028	0.0460534	0.0237786	0	0.0712825	0.0856524	0.0424788	0.0743843	0	0.146967	0.0363773	0.0790382	0.0195994	0.0801246	0.257241	0.0712277
LOC105156318	--	7.71094	9.80725	9.45825	17.1618	9.53829	12.7426	3.71813	9.15757	5.09306	4.18668	9.87051	1.3505	11.9956	6.69271	4.86335	13.9306	14.7544	15.5642	12.6547	7.7505	9.33499	9.4713	10.6531	5.36698	0.846437	0.3576	1.92552	1.08754	1.84171	4.29683
LOC105156319	--	0	0.284316	0	0.312456	0	0.32772	0.920025	0	0.033404	2.54414	1.93687	1.05375	0	0.16121	0	1.2315	0.334662	1.67405	0.0334412	0.0602739	0.0298925	0.497273	0.247363	0.594672	0.0255988	0.0556195	0.110337	3.1575	3.11913	7.9863
LOC105156320	--	35.4601	31.2303	29.4284	28.0978	24.6929	24.2373	35.6331	49.7014	43.9949	33.0183	39.4066	27.6872	47.8504	36.1517	56.2972	51.4901	47.2278	57.5521	44.509	38.4345	34.7007	31.8241	31.4646	30.2077	28.1415	32.9821	26.6204	29.8611	40.0015	43.0626
LOC105156321	--	5.05193	6.64167	3.40344	0	0	0.0617386	1.66389	0.430691	2.71855	0	0	0	2.16514	0.218665	3.07129	0	0	0	1.73878	0.613166	0.405462	0	0	0	0.868055	1.06876	0	0	0	0
LOC105156322	--	0.430301	0.321524	0.919365	0.445216	0.23315	0.444729	0.299643	0.323171	0.339979	0.485508	0.127181	0.299299	0.354464	0.459414	0.425457	0.79162	0.0681226	0.486805	0.748788	0.674802	0.425937	0.0532752	0.223788	0.26315	0.468972	0.396259	0.505345	0.516479	0.396824	0.0680193
LOC105156323	--	0.0740397	0.154904	0.0738222	0.0255354	0.031202	0.089276	0.060151	0	0	0.129949	0.0765921	0.100137	0.0237187	0.105399	0	0	0	0	0	0	0.0488592	0.106946	0	0.169041	0	0	0	0.207358	0	0.136544
LOC105156324	--	0.180625	1.36989	0.180094	0	0.0570896	0.12251	0.990512	1.23447	0.799183	0.237765	0.256921	0.183218	0.303782	1.01244	0.260446	0.314987	0.550462	0.357601	0.925084	0.540765	0.715172	0.508759	0.246587	0.463936	1.64595	0.956429	4.0628	4.86895	0.728755	1.87373
LOC105156325	--	0	0	0	0.0529768	0	0.092608	0.031198	0	0	0.022466560LOC1145539	0	0	0	0	0	0	0	0	0	0	0	0	0.0466003	0	0	0	0	0	0	0
LOC105156326	--	0.189537	0.881213	0.77692	0.610111	0.319502	0.552308	4.10622	138.284	3.86695	1.23824	4.90178	0.529778	110.629	75.1883	61.3886	82.9656	270.188	147.311	49.6267	24.6104	31.0815	42.2527	41.9374	16.3358	0.874739	0.329692	1.55815	0.353883	0.815694	1.18845
LOC105156327	--	1.67396	1.29029	1.01021	1.91429	2.22772	2.39025	1.98624	0.833723	2.72871	2.08754	1.59495	1.39414	1.90511	1.55205	1.88015	1.04003	1.17163	1.19606	1.21953	1.01111	1.56977	1.41258	1.32305	1.96121	1.30695	1.17643	1.12665	1.23372	1.5031	1.07236
LOC105156328	--	0.253932	0.120743	0.0690506	0.0477697	0.0583705	0.0208764	0.112526	0.0485447	0.0766044	0.0202583	0.0477609	0.112397	0.0887423	0.049293	0.0266289	0.0743201	0.0255824	0.026116	0	0.0460748	0.0228505	0.06002	0	0	0.0195683	0.0425168	0.0210861	0	0.0212887	0.0510871
LOC105156329	--	0.425293	0.197731	0.259138	0.26891	0.358457	0.192305	0.403101	0.49686	0.156811	0.580568	0.244419	0.440985	0.840165	0.479293	0.681375	0.507116	0.811698	0.45441	0.889583	0.636633	1.05245	0.430018	0.537598	0.829391	0.400568	0.23934	0.323727	0.286744	0.326838	0.522882
LOC105156330	--	0.0397192	0.0830997	0.0792051	0.123288	0.100432	0.215518	0	0.125288	0.0439349	0	0	0	0	0	0.0916349	0.0852496	0.0440167	0.314544	0.0439838	0.277465	0.0786327	0.447502	0.325346	0.170032	0	0	0	0	0	0
LOC105156331	--	0	0	0	0	0	0	0.304847	0.0657567	0.622591	1.48182	1.74676	1.47173	0	0.0667703	0	0.201342	0.48514	0.0707513	0	0	0	0.0542004	0.113837	0	0.106026	0.230366	0.114249	0	0.403716	0
LOC105156332	--	0	0.249758	0	0	0	0	0.0727379	9.22565	0.396142	0.209522	0.185239	0	13.4805	16.4415	20.7247	2.30598	2.05055	3.17374	40.5836	95.3656	48.3891	23.6406	42.4815	44.7155	85.0022	187.985	51.8493	77.0635	76.6775	127.337
LOC105156333	--	0	0	0	0	0	0	0	0	0	0	0	0	0	0	0	0	0	0	0	0	0	0	0	0	0	0	0	0	0	0
LOC105156334	--	0.261618	0.373194	0.569126	0.34451	0.240549	0.150558	0.260848	0.325092	0.210462	0.125229	0.270637	0.0964994	0.342857	0.20314	0.38409	0.255233	0.500778	0.134533	0.500403	0.0237347	0.164795	0.0412245	0.0432919	0.0407253	0.060482	0	0.0217243	0.0222029	0.0877325	0
LOC105156335	sec-independent protein translocase protein TATC	25.4555	19.3826	24.8976	25.0401	26.8849	24.6187	50.2653	79.1566	40.2337	63.4394	67.8525	67.8689	75.8304	74.9594	82.1068	77.4867	88.6095	87.9747	51.6423	49.1283	46.0493	48.8414	44.5973	40.8794	23.4145	23.9142	19.372	26.0791	30.0471	23.8141
LOC105156336	origin of replication complex subunit 4	0.93705	1.00907	1.97851	2.99414	1.32406	2.34284	1.04115	1.62278	0.914562	1.42697	1.82466	0.961683	1.32434	1.20642	1.55779	2.42526	2.29067	1.43425	3.44869	2.22781	2.37342	4.49048	4.43975	1.8641	0.817677	0.558359	0.377613	0.488847	1.14373	0.762397
LOC105156338	pentatricopeptide repeat-containing protein At1g22960	2.24978	2.03127	1.96277	1.71811	1.79464	2.74908	2.08886	2.06984	2.05899	2.0801	2.24422	2.12994	2.50964	2.11604	2.02363	2.08382	2.13703	1.2726	3.63319	2.91338	3.20788	3.02916	2.58386	3.19885	2.86063	2.21978	3.25375	2.13778	2.43289	1.86706
LOC105156339	CDP-diacylglycerol--serine O-phosphatidyltransferase 1-like	10.6572	14.0887	12.5876	9.76646	13.9178	19.5509	4.76672	4.82701	3.679	4.89204	5.03983	4.99884	4.88472	4.82639	3.80963	3.2928	4.54243	5.22014	6.1212	4.55803	5.0775	5.31846	4.60457	4.53212	7.16755	4.98256	7.33836	8.19974	7.8409	6.84218
LOC105156340	--	21.6004	21.5793	16.7191	19.2758	20.3691	18.6799	22.4027	37.2196	27.8752	26.1393	22.9681	22.6714	33.3882	30.5445	46.9756	35.0793	26.9866	42.8032	30.5892	29.8754	29.2943	28.3771	27.4704	30.7875	25.7943	29.2071	27.5949	29.1613	29.4381	29.1267
LOC105156341	--	23.1356	16.3183	25.4322	19.6298	24.7189	21.9709	38.0196	22.7744	33.0527	59.5215	38.5438	51.2333	22.589	27.7392	26.0189	16.9102	17.404	15.2033	15.7569	30.0304	22.8488	23.2479	21.1043	25.3578	27.4293	35.622	16.3669	19.827	15.5522	16.4446
LOC105156342	putative zinc finger protein At1g68190	6.55633	6.74963	8.26213	6.9451	5.14771	7.76435	5.08868	1.92858	5.55425	3.18503	4.45427	2.51239	2.20034	2.47219	2.04079	1.91255	2.22008	2.38412	17.949	10.8399	13.7523	12.5593	16.5279	9.37781	1.31222	0.742726	1.52094	0.667926	1.09168	1.4826
LOC105156343	--	119.08	122.905	122.481	165.211	247.201	325.833	67.672	4.81656	64.2433	105.71	54.9071	96.138	5.66031	6.28818	4.79891	7.95085	8.23639	7.40344	1.08701	1.70265	1.29555	1.37738	1.82933	2.3412	23.1005	14.5279	25.6607	56.8376	22.2648	25.0855
LOC105156344	NFATC2-interacting protein	28.1886	23.3082	20.8322	30.5193	28.9715	26.4242	18.5043	20.051	19.6028	18.5443	16.8154	16.4723	16.6888	15.577	21.5861	22.6773	19.5954	23.3233	23.1369	20.8904	18.7587	20.7878	20.387	18.1261	20.366	24.0235	17.0567	23.2803	24.4599	23.5139
LOC105156345	amino-acid permease BAT1 homolog	17.6067	19.1469	24.4591	16.4259	16.281	24.2273	40.8023	31.0762	34.6307	65.1574	69.2948	87.3185	30.758	36.7618	24.3768	28.342	38.0876	33.8427	38.4097	38.1118	42.5254	44.8442	43.7499	43.9577	23.8188	22.9598	23.3522	25.4236	34.1871	23.5
LOC105156346	--	4.98629	6.23534	4.48591	7.79799	7.64452	10.6513	9.00985	5.90572	7.41741	13.6303	10.761	14.6504	6.55469	6.63926	5.42128	7.35	10.9563	11.3145	6.09286	5.71963	5.67324	9.11476	7.90265	8.34193	4.20247	5.22517	5.41839	7.00915	9.56671	10.0835
LOC105156347	--	43.0537	33.5262	43.9426	38.9455	40.338	46.706	39.5348	40.7419	28.0009	32.2797	33.1539	36.9815	46.6649	45.9094	27.6552	35.5055	31.2009	22.0698	26.311	51.3447	51.4411	43.9707	38.7779	36.9989	31.0289	25.2692	24.6238	24.2323	27.6282	22.9896
LOC105156348	--	4.79862	4.20195	4.43509	4.7697	4.19219	5.24162	7.98311	6.29271	2.98198	9.74704	9.78864	10.3913	6.6844	6.53361	5.28658	7.86912	6.48295	8.38709	6.77663	9.36235	9.79343	10.5138	8.90645	8.42458	4.98176	5.3872	4.13692	5.1844	6.71252	5.7572
LOC105156349	probable S-adenosylmethionine-dependent methyltransferase At5g37990	27.4826	23.5435	11.4281	28.6678	34.5425	46.3973	13.2242	4.08468	8.20361	16.9332	9.10027	12.5838	3.08554	3.1193	1.85176	2.79081	1.99246	3.6685	3.51975	5.1905	4.51279	5.23111	6.28239	4.86539	8.00133	10.5846	7.53684	8.81186	8.43831	8.63274
LOC105156350	--	4.92513	4.63529	4.63357	6.15016	6.09005	6.93928	7.35653	8.84732	5.70403	8.68489	8.36907	9.67217	9.19952	9.4782	7.94313	9.07964	9.41036	8.34906	12.7372	11.5403	10.7743	11.9356	11.1289	14.1043	8.00955	8.01886	7.74231	9.59923	8.95578	6.9531
LOC105156351	--	3.03811	3.5891	3.29032	5.71777	3.77477	3.69489	1.27666	0.826143	0.579407	0.873391	1.81526	1.08392	1.40955	1.37017	1.48038	1.43343	2.29292	1.83705	4.4374	3.76372	3.5258	6.0151	5.55397	5.65074	0.932449	1.37476	1.02869	0.806854	1.1835	1.27513
LOC105156352	--	0	0	0	0	0	0	0	0	0	0	0	0	0	0	0	0	0	0	0	0	0	0	0	0	0	0	0	0	0	0
LOC105156353	uncharacterized LOC105156353	3.44568	2.8911	3.25662	4.08502	4.46971	5.58294	5.9923	6.3213	3.67243	7.89024	5.79224	7.49999	7.76126	8.39226	3.89189	5.27698	8.05462	3.87783	6.69722	7.96971	8.79328	9.72085	9.55501	11.5084	7.10428	6.66017	8.68802	7.63965	7.23237	5.58004
LOC105156354	--	0.907175	1.16466	0.986738	0.93862	0.886251	0.484778	0.653253	0.390211	0.410506	0.361866	0.682507	0.435002	0.317033	0.1761	0.475662	1.06204	1.00533	1.07295	1.23289	1.15222	1.06124	1.03638	0.975761	0.564869	0.629174	0.455676	0.338987	0.538929	1.10279	0.593157
LOC105156355	uncharacterized LOC105156355	8.31394	8.41555	11.1819	9.46852	7.37286	9.43883	8.89245	14.2131	12.8021	11.2327	10.5186	10.1927	14.0833	15.8051	15.9725	18.2294	19.3218	20.503	31.8918	21.6078	19.6267	20.8386	23.4351	20.8935	17.7709	17.1576	18.5756	20.4924	21.65	21.6751
LOC105156356	uncharacterized LOC105156356	0	0	0	0	0	0.06059	0	0	0	0	0	0.0271844	0	0	0	0	0	0.0378986	0	0	0	0	0	0	0	0	0	0	0.0308934	0.0741357
LOC105156357	--	0.221897	0.0290155	0.110623	0.0860958	0.0701345	0.0752514	0.0676024	0	0	0.121706	0.0286933	0	0	0.0592275	0	0.208363	0.122953	0.0313794	0.122861	0.166082	0.247103	0.120194	0.151466	0.142486	0.211609	0.1788	0.0253357	0.310727	0.0255793	0.0613832
LOC105156358	--	32.5437	29.8513	34.5663	39.1671	37.8476	27.8585	26.7136	31.5273	25.0489	23.8134	23.6258	19.9436	30.0232	27.5283	38.1529	33.7325	30.5534	31.0268	47.4801	35.4163	39.7651	39.0426	39.1549	31.7075	26.3177	26.9455	17.2006	23.7549	25.6481	20.997
LOC105156359	flavonoid 3'	1.61862	3.84333	2.741	1.06332	0.779569	0.534395	1.09583	1.45877	1.22203	1.0597	1.14285	0.354432	2.56793	1.78299	2.99333	1.68188	1.28125	2.06369	2.30452	1.02559	1.95824	1.04653	0.795032	0.791891	1.82942	1.13567	1.43155	0.359774	1.35053	1.36459
LOC105156360	--	16.3788	15.5458	16.3307	14.1544	14.4761	17.1677	23.6592	25.5169	21.1021	19.7018	24.5815	25.7459	29.4286	35.8142	28.6861	27.2704	26.4788	33.5821	33.5146	42.2283	36.4692	31.3457	32.8154	43.2082	24.9561	21.313	28.7233	26.5394	22.0692	24.3028
LOC105156361	--	0.730442	0.888016	0.826714	0.735335	0.698846	1.07119	2.88692	3.6533	3.14452	6.18488	5.75907	5.60702	1.80241	3.09837	1.70795	4.53377	5.7757	5.42716	1.94565	1.97012	1.19203	3.38766	2.58731	2.87337	4.98689	5.4176	8.11462	12.5875	11.2148	10.1358
LOC105156362	--	1.66818	2.09407	3.48412	2.43457	2.24222	3.62063	1.49791	0.997012	2.21427	1.80295	3.16072	1.12571	2.83514	1.46233	1.43816	1.60176	1.77083	1.68857	3.83068	1.84	3.09393	2.29798	2.20546	1.57858	1.87551	0.56597	1.37939	0.868819	1.31168	0.854926
LOC105156363	--	0.765077	1.00688	1.25498	0.893738	1.21688	0.982036	1.83461	0.80444	1.01008	2.57733	1.83821	2.10287	1.47056	1.42288	1.25264	1.95991	1.23076	1.64732	0.819891	0.960544	0.952754	0.898346	0.673855	1.31007	0.543935	0.454549	0.563579	1.08287	1.66147	2.37586
LOC105156364	zinc finger protein BRUTUS	3.77666	5.01787	5.0965	2.41416	2.77153	3.90609	6.20256	6.18466	5.53398	4.24759	4.76007	4.36807	6.89408	6.16413	6.58482	5.35732	5.07525	4.29714	7.59516	5.04689	6.03722	5.14478	5.07684	5.78863	6.49476	5.72651	8.6936	5.3797	5.93484	4.83939
LOC105156365	chaperone protein dnaJ 15	11.1514	9.61883	10.1434	8.43419	8.57447	11.4018	9.53642	8.20533	10.6519	11.4839	9.60197	11.9598	10.5709	13.2056	11.9358	11.5473	13.9961	9.6893	22.4107	19.1767	18.5048	21.571	21.6437	24.1945	19.053	19.6176	17.6517	16.5592	17.4605	13.4457
LOC105156366	--	71.5978	52.9845	49.744	81.5247	145.457	125.629	50.2264	28.2043	30.1134	62.516	57.4414	88.9836	42.9529	61.7168	35.554	32.1327	18.8282	25.3717	17.9288	66.0254	51.4027	39.2887	49.5181	46.9931	41.2406	65.9704	29.1758	57.062	48.3686	51.5775
LOC105156367	--	3.07629	1.94106	2.28827	2.42508	1.72856	1.98715	1.0711	0.718791	1.2963	0.557069	1.76796	0.435872	1.5017	0.260668	1.40817	2.5677	1.08226	1.76774	1.83847	1.41317	1.35337	1.69277	1.55545	0.668907	1.73846	4.72153	0.75824	1.91457	3.73758	2.80962
LOC105156368	--	0	0	0	0	0	0	0	0.0475292	0	0	0	0	0	0	0	0	0	0	0	0	0	0	0	0	0	0	0	0	0	0
LOC105156369	--	5.86738	6.48472	3.53552	4.53987	6.09562	4.33716	5.59575	6.14243	4.14803	4.90275	4.67099	5.87915	4.04526	4.6574	4.59061	5.4753	2.82705	4.09815	4.83063	5.67715	5.4796	5.30614	6.40807	5.80975	6.22786	7.96385	6.12835	8.59724	7.17533	6.5488
LOC105156370	--	15.6007	14.3864	17.4518	17.1538	22.9535	17.0578	7.88278	5.42968	5.35132	4.67485	6.57911	4.41106	5.9032	5.04909	5.45521	6.1251	4.33723	4.3662	5.65825	8.02848	9.52376	7.0194	8.16297	5.7709	3.40976	3.20368	2.73084	4.36412	3.05786	2.8871
LOC105156371	glutamine--tRNA ligase	1.56574	1.31033	1.67134	1.39131	1.18771	1.83242	3.56918	5.53932	2.18019	3.31387	2.55344	3.07928	6.26688	8.24038	2.37985	4.82339	6.73647	2.22981	5.8339	6.19499	7.84048	8.03009	7.27601	7.4124	3.40399	2.71412	4.1896	2.64824	2.95581	1.2841
LOC105156372	--	3.25965	2.53209	2.99264	1.93676	2.73378	2.77271	14.5519	9.02649	12.0306	19.769	17.7949	19.4065	9.14993	9.269	7.81805	10.4597	5.90133	15.773	3.8598	3.25297	4.47249	3.04878	4.43535	3.92371	4.10365	5.61717	8.01843	8.25534	12.8873	15.5345
LOC105156373	acyl-acyl carrier protein thioesterase ATL3	9.20764	8.81864	10.1191	9.61148	7.91584	6.73547	8.47782	8.04629	6.65413	5.63826	5.88436	4.48311	10.3042	10.3986	8.63867	6.98271	9.02476	7.12967	10.7854	11.0674	9.3978	9.11486	8.41736	7.91833	6.07063	6.10503	4.59772	5.99792	7.32139	6.65642
LOC105156374	--	2.87498	2.44358	3.8519	2.32393	2.08241	3.30411	1.93423	2.7395	1.95445	2.94348	3.28389	2.91625	4.43232	4.1566	1.90001	2.53894	4.38081	2.33773	6.49996	4.96113	6.07701	5.21687	4.74258	5.97418	4.18868	2.53722	6.89343	3.10329	4.0322	2.94925
LOC105156375	--	0.0343518	0	0	0	0	0	0	0.144477	0	0	0	0	0	0	0	0	0.0380685	0.0777252	0.03804	0	0	0	0	0	0.116477	0.0316341	0.0313777	0.0320689	0	0
LOC105156376	--	0.690512	0.632044	1.00404	0.744215	0.254623	0.390285	1.57776	0.937799	2.35505	1.41393	1.99413	1.30746	1.8526	0.860101	0.99566	0.432264	0.542033	0.195296	2.48511	1.83759	2.90491	0.473766	0.366598	0.0985324	0.975551	0.556399	0.578168	0.134297	0.397994	1.49629
LOC105156377	--	21.1035	18.4748	19.5345	21.9218	22.1865	23.1851	30.424	30.135	22.5693	47.6009	49.2499	56.2131	20.8464	23.1588	24.0207	19.8839	21.867	15.737	20.7038	26.2834	24.7127	22.486	19.538	17.3253	25.5996	26.5477	18.0237	23.3329	21.8621	15.7947
LOC105156378	zinc finger protein JAGGED-like	2.23784	1.55011	1.08548	1.56447	1.18522	1.09393	0.257968	1.97141	0.769367	1.06154	1.7206	0.539884	0.494075	0.807177	2.26747	0.616613	2.21186	2.18958	2.27718	3.10845	1.40691	1.31044	1.29359	0.802636	1.30737	0.083546	0.414343	0.112926	1.64541	1.53926
LOC105156379	--	0	0	0	0	0	0	0	0	0	0	0	0	0	0	0	0	0	0	0	0	0	0	0	0.0498638	0	0	0	0	0	0
LOC105156380	50S ribosomal protein L15	77.46	81.492	103.281	127.107	88.8674	99.9442	72.0794	76.3013	59.6011	56.6766	109.23	40.6093	84.4667	74.1767	53.69	77.1471	90.773	62.4182	95.972	108.866	116.626	101.64	111.746	84.9346	72.3999	54.2186	85.3389	67.8722	67.956	85.222
LOC105156381	uncharacterized LOC105156381	35.8879	25.1037	31.0775	25.9538	24.256	24.5657	42.4476	28.7577	42.1007	37.6511	41.2037	32.851	35.2957	34.7363	26.9659	26.5528	29.7938	19.7032	31.6622	35.2567	37.4599	28.7351	24.1013	25.4633	44.9478	34.3353	41.3447	27.9675	33.8116	34.2143
LOC105156382	--	0	0	0	0	0	0	0	0	0.213716	0.056518	0.0666233	0.0522621	0	0	0	0	0.0713714	0.0728601	0.0713179	0	0	0.0558159	0.058615	0.11028	0.218372	0.237232	0.235309	0.0601233	0.356356	0
LOC105156383	--	51.3145	43.9958	43.5757	50.6526	44.2817	29.3406	26.0871	27.9366	31.9002	21.3637	17.587	15.0601	26.1763	21.4298	50.2601	43.1758	31.5651	32.1228	37.8991	31.5783	30.3971	32.3997	31.8372	24.8057	15.1658	22.2135	9.91909	12.3812	14.9806	13.2471
LOC105156384	--	0	0	0	0	0	0	0	0	0	0	0	0	0	0	0	0	0	0	0.0524144	0	0	0	0.086157	0	0	0	0	0	0	0
LOC105156385	--	0	0.0385719	0	0	0	0	0.179735	0	0	0	0.0762871	0	0.0708727	0	0	0.0791395	0	0	0	0.0735938	0.0729969	0	0.0335586	0.0631381	0	0	0.0336801	0.0688442	0	0
LOC105156386	--	0.967914	2.59087	1.33407	0.294548	0.683835	0.489151	1.83867	2.21502	1.03915	0.799442	1.56082	0.16171	4.15861	2.5531	4.5646	2.44405	2.99708	2.44768	2.49044	1.02275	2.28252	1.11025	0.699558	0.755577	1.03766	0.681614	0.702091	0.21261	1.39142	0.661508
LOC105156387	--	42.9584	38.9778	41.8747	40.0756	35.9375	34.1014	33.7819	35.2059	32.9297	31.6311	33.909	26.6516	34.5172	38.4144	31.4605	36.0013	36.1128	34.6208	50.123	28.4951	27.4401	28.4639	28.959	25.9267	37.7173	34.7255	30.3504	39.4462	43.513	43.6379
LOC105156388	--	0.0890409	0.683061	0.118372	0.122836	0.225143	0.322093	0.144676	0.0624147	0.164152	0.312557	0.153517	0.168596	0.313767	0.126753	0.102712	0.0955544	0.0657832	0.402932	0.230069	0.177717	0.117517	0	0	0.101645	0.0754779	0.0819967	0.271106	0.360203	0.273712	0.164209
LOC105156389	--	8.31049	8.55253	8.5996	6.13518	5.56571	5.24053	10.1821	5.80963	9.59004	7.09588	7.10992	4.48373	5.35332	6.04306	6.47731	5.83313	4.92841	6.7591	8.90429	6.18647	5.8695	4.98328	4.86523	5.46138	5.788	6.90841	5.70349	6.16463	7.12539	8.40038
LOC105156390	--	10.5689	10.7819	9.99353	7.38806	7.03985	7.38561	24.2688	27.5061	20.9175	32.7304	27.8978	24.7903	35.6343	37.1391	30.6048	28.6363	24.1992	29.2495	35.9814	34.8887	31.3634	26.4382	22.8551	20.4158	24.6002	26.4031	22.9578	21.0174	20.6009	18.0494
LOC105156391	--	3.15255	3.18927	5.48458	5.65114	6.13432	10.958	1.84974	3.54664	1.40634	4.95249	7.55583	6.31664	3.79031	4.59859	4.04063	5.62468	7.18856	8.23381	3.01693	3.23671	4.05802	4.64361	6.05723	4.6207	5.58662	6.12886	4.58604	7.87234	5.15654	3.04333
LOC105156392	--	29.6461	36.3594	36.7866	37.7411	30.6072	27.1463	74.9729	91.4132	96.7844	62.1865	91.3312	75.6034	123.567	71.043	73.5948	78.2903	92.2788	101.616	102.758	54.7654	53.6772	53.1986	54.6823	48.7351	74.3667	44.46	52.843	32.708	55.6649	73.2688
LOC105156393	--	36.5701	32.7328	43.6011	36.612	37.8667	44.1345	51.5952	68.4547	42.2177	47.9356	54.8812	49.0909	89.1019	89.2519	49.1364	54.6394	73.1481	49.8506	43.1202	52.3012	53.0496	53.6566	51.5659	58.3207	54.6859	43.7089	62.3383	56.2346	49.21	51.8926
LOC105156394	--	0.318046	0.499057	0.39639	0.493606	0.452358	0.952746	0.847828	0.35531	4.00175	2.56429	3.96868	0.532309	1.08891	0.382009	0.366877	1.51457	3.08401	4.70001	0.440242	0.0793486	0.196763	0.482369	0.687473	0.153169	15.8896	5.72956	22.9503	4.23097	12.5204	18.344
LOC105156395	--	0.310896	0.487837	0.594133	0.80418	0.262037	1.17148	0.15786	0.435855	0.114631	3.50134	1.76887	0.630717	0.174292	0.470234	0.388514	2.36327	1.86622	5.42236	0.172138	0.310259	0.230807	1.79628	0.636648	0.487995	0.0219616	0.0238584	0.0709948	1.11257	7.31107	3.61212
LOC105156396	--	5.27165	6.77412	4.2828	6.2961	6.21224	6.65076	8.92244	4.51642	11.8423	8.22439	7.47315	8.31806	5.34779	4.79449	7.62005	13.6892	14.8575	19.217	6.73852	4.83868	4.76723	5.80965	10.8989	8.46963	7.91669	9.1698	9.80883	6.95669	16.8053	13.5027
LOC105156397	--	5.1982	8.52002	4.39474	16.1104	13.8101	15.6626	34.5632	12.1907	35.1089	50.831	35.1637	59.2888	13.5599	10.0512	9.31222	23.1879	24.8477	26.0164	9.76186	9.34715	10.86	10.3389	14.3675	14.5412	15.4934	17.7801	17.5047	21.3566	35.0587	38.8319
LOC105156398	--	10.8036	11.5853	10.9522	9.54115	12.6872	10.3016	17.1868	21.5782	21.0005	15.7486	14.3559	14.0492	20.7657	19.6908	31.0255	22.6543	20.689	26.2856	20.7736	23.1419	20.4932	20.5284	23.7383	21.5569	21.2664	24.5601	15.8553	23.2097	22.7193	25.5094
LOC105156399	--	38.396	35.8821	43.5243	43.1163	47.676	52.3084	40.1756	29.9782	31.5795	42.2858	37.7691	45.8865	36.4063	42.0511	23.8372	29.6772	34.3611	20.1245	37.2247	43.221	46.7352	50.9215	46.2989	49.7667	45.6567	41.6724	46.049	45.6945	38.623	33.3606
LOC105156400	--	20.4896	18.6671	21.7667	13.5294	14.742	13.8803	28.3741	7.71661	34.0377	12.1617	20.194	14.5411	11.5643	13.2051	12.5913	16.1116	9.28905	13.1495	14.4801	16.4325	24.8913	17.8545	25.4971	17.0642	11.2738	8.37083	17.0143	5.39062	7.24903	9.27495
LOC105156401	--	10.4944	8.23353	9.27081	11.913	13.0615	12.7359	37.1899	38.9631	26.9906	47.6341	39.923	55.9387	39.5195	47.3719	23.1449	32.1377	33.383	22.4992	34.1258	35.5698	35.0256	34.4718	33.8004	34.0195	14.7265	14.346	14.0931	19.264	19.4311	14.6055
LOC105156402	--	7.91394	5.3506	6.00335	5.87554	6.13559	7.0294	1.39876	1.63034	1.82651	0.777557	0.749931	0.947781	1.79982	1.84897	1.4402	0.842803	1.40591	0.934042	2.09614	3.13497	2.97002	0.994777	1.4662	1.91374	3.27741	3.18959	2.79586	2.33108	2.07991	1.55975
LOC105156403	--	1.42622	1.14383	1.80124	0.885395	1.4425	1.16081	0.347606	0.89976	0.157759	0.333761	0.295077	0.231471	0.685336	0.659843	0.438718	1.22444	0.368791	0.484051	0.31587	0.71165	0.658819	0.576826	0.995166	1.05827	0.92688	0.963153	0.521097	1.15392	1.00837	0.946882
LOC105156404	--	7.87355	7.67164	9.75695	7.37837	7.56525	11.8401	7.89522	9.01189	7.98759	10.8973	9.77396	10.7705	10.0748	10.832	9.73114	11.7086	10.0467	12.0632	12.331	12.0331	11.6015	11.4249	10.7284	13.2318	8.61928	9.17726	9.69875	11.8235	12.6341	9.88213
LOC105156405	GDT1-like protein 4	50.3224	51.8919	52.4674	43.7545	47.6119	50.2619	34.9747	55.2037	39.7407	40.1251	36.4863	35.9888	58.408	58.6692	56.0504	62.6569	62.9821	60.5455	71.2689	81.4834	70.2688	77.4933	83.9073	83.2028	79.0612	75.2736	70.8988	91.3357	84.2218	76.7658
LOC105156406	--	0	0	0	0	0	0	0	0	0	0	0	0	0	0	0	0	0	0	0	0	0	0	0	0	0	0	0	0	0	0
LOC105156407	--	22.7982	19.468	18.3468	20.149	38.7507	36.5951	35.1507	4.65112	17.806	27.8397	19.2247	27.4213	9.96149	15.6216	8.06165	6.54485	7.7158	4.97479	20.1446	42.2117	39.5635	51.7439	44.8813	66.5577	17.728	17.5959	10.9501	36.4819	31.9834	19.2023
LOC105156408	mediator of RNA polymerase II transcription subunit 25	1.64788	1.75605	2.39546	2.37425	2.12231	2.92477	4.37288	2.44516	3.64556	4.73031	4.25375	5.76133	2.70857	3.2721	1.72323	2.85923	2.98674	3.01419	2.01241	3.48881	3.58247	3.6705	3.89663	3.28323	3.74674	2.11317	4.65631	3.69497	4.28919	3.90243
LOC105156409	--	14.0557	15.4425	13.0671	16.5844	15.7683	14.6056	22.9173	14.0104	24.5742	18.4273	16.7074	21.8828	12.5952	15.7609	15.3426	19.4234	20.4087	18.3817	17.9117	14.4645	14.1784	14.3139	17.8695	17.9155	14.5578	18.8211	15.6869	16.601	22.2401	20.6473
LOC105156410	--	0.453979	0.20353	0.452646	0.402613	0.273311	0.566952	0.395164	0.409146	0.310863	0.474282	0.715626	0.333312	0.602506	0.715501	0.299246	0.788782	0.431227	0.293482	0.789991	0.647213	0.727559	0.711953	1.20019	1.055	0.256552	0.199078	0.315943	0.343085	0.239235	0.119604
LOC105156411	--	13.8159	17.2508	16.3933	11.7557	11.5412	12.006	18.0027	3.17369	25.5428	14.8808	13.2006	11.6495	3.30176	4.1134	2.63259	3.87123	6.30921	4.46971	0.869585	1.12652	0.923053	0.638032	0.737032	0.672326	33.1372	20.2255	43.463	21.5115	21.4538	30.0591
LOC105156412	--	15.2191	15.7417	20.4355	12.0564	12.4156	16.4364	9.8537	9.99171	9.91691	6.94586	7.20221	6.48231	10.2361	10.4848	7.72116	10.565	12.0741	7.95934	7.27689	10.8242	14.4361	8.87088	12.5173	8.84711	8.69723	5.894	13.3883	4.88035	7.95248	11.5422
LOC105156413	methionine aminopeptidase 1B	14.4579	18.9261	19.2029	20.3663	16.2328	22.5751	33.5564	84.8787	36.181	28.2157	41.2739	23.4862	82.8078	81.1739	78.0025	75.0724	96.5448	97.088	53.4065	67.7467	66.8821	57.3628	59.829	46.9471	21.8352	12.9477	24.4738	17.7072	22.8008	25.127
LOC105156414	--	65.4441	84.0539	86.3772	69.2998	68.6503	87.7938	58.2706	31.0731	63.8415	36.8059	52.8786	39.1079	43.2839	46.849	37.7626	39.6042	37.0483	33.5315	22.6931	35.4425	49.1941	28.7479	37.7501	30.9522	20.88	9.5691	40.7686	13.2945	23.9168	46.5044
LOC105156415	--	11.3573	8.33632	10.9087	9.61621	10.9126	16.9811	5.09783	2.84609	4.41789	5	4.67994	4.99214	5.58481	4.14294	2.20534	3.79863	3.41923	3.04085	7.5041	9.01055	11.5794	6.2995	6.75323	3.8733	2.98447	1.25506	1.98835	1.28998	1.86781	1.29859
LOC105156416	--	170.128	156.671	131.829	129.698	147.928	107.577	55.609	44.6997	76.7924	46.4119	66.9757	44.7527	53.9008	44.5559	76.3937	57.007	35.0964	77.3048	16.153	30.2038	35.5181	17.3742	22.0791	24.7773	14.0841	20.4725	15.1765	43.5468	45.3916	67.5833
LOC105156417	--	0	0	0	0	0	0	0	0	0	0	0	0	0	0	0	0	0	0	0	0	0	0	0	0	0	0	0	0	0	0
LOC105156418	--	5.20458	5.47107	5.20197	5.8063	5.90429	8.09	5.17938	4.99067	4.36347	7.58248	6.80568	8.09577	5.49104	6.00504	4.46237	5.74917	5.13311	5.64327	8.42665	6.45112	7.53244	6.84864	7.40056	8.66141	5.90037	5.05064	7.74119	6.93762	5.79715	5.51958
LOC105156419	--	6.99758	7.11272	8.89422	5.64033	6.5662	5.66489	7.10216	3.48079	5.72298	6.50615	8.30514	5.83929	5.2962	5.60855	4.5962	4.10574	6.06316	3.90216	8.84647	5.45999	7.08358	6.01301	4.96144	6.07597	8.43542	5.80507	6.91685	6.42152	7.14786	4.60628
LOC105156420	--	9.46321	6.82358	11.5294	11.2228	15.8688	14.9932	4.33583	9.27463	3.17034	6.52658	4.1407	6.45618	10.4481	9.10103	10.2606	8.1668	10.1859	5.3669	10.8076	19.2082	26.9277	22.827	19.5417	12.8407	9.11086	8.14573	4.51379	4.05964	3.62295	1.80444
LOC105156421	--	39.6431	32.6282	26.1137	31.6559	32.8862	19.7018	20.5281	40.6813	25.4149	23.0884	18.9654	16.9543	26.2574	25.4841	59.4622	52.572	33.2461	47.879	35.726	32.9088	27.9283	27.6509	34.2383	26.3477	27.4487	36.2876	20.5521	30.1181	33.7593	32.9981
LOC105156422	--	20.7933	20.0099	19.6255	22.7007	21.1429	21.2802	25.0236	18.0896	27.3792	22.5983	22.7731	18.7949	20.4101	19.514	17.2424	17.113	16.7288	20.0077	24.2959	25.3661	20.1429	18.9828	18.7225	21.5405	20.3546	20.7837	19.0606	21.8638	24.4642	27.1839
LOC105156423	--	0.587287	0.66555	0.536765	0.65828	0.371244	0.619624	5.12905	0.566044	4.60147	3.52178	5.06277	3.41545	0.893654	0.836027	0.959727	0.630248	0.813537	2.49152	0.433561	0.781445	0.435998	0.933131	0.935384	1.63415	0.663772	0.135206	1.87754	1.05083	0.992928	2.11199
LOC105156424	uncharacterized protein At1g26090	4.07061	3.91296	5.52855	5.07682	5.00726	6.54659	3.91481	3.88674	3.23704	4.26737	4.39303	3.07112	5.4769	5.05078	3.45189	3.66	4.80365	3.55965	6.87114	6.06047	7.84085	6.54084	7.77001	6.81956	5.4836	3.38385	5.38635	4.90932	5.64104	4.11465
LOC105156425	--	12.4962	10.3409	12.0107	11.0104	10.153	12.6523	10.2253	12.8173	11.532	12.1039	13.3368	10.4035	12.9786	13.1494	11.9846	14.3378	14.7861	17.0501	26.4395	13.9261	15.845	13.124	14.241	15.1387	13.2333	10.9438	16.7103	14.3385	14.8118	13.0104
LOC105156427	protein decapping 5	24.7614	22.7036	28.5044	27.7712	26.7761	32.4433	35.9671	29.3977	28.7039	33.277	37.2385	37.2233	39.1802	37.5934	23.5439	26.5165	31.2942	24.0788	34.5991	40.266	45.8032	41.072	41.6845	42.6842	31.803	29.6416	39.7444	32.5287	31.8111	29.9512
LOC105156428	--	4.42772	5.12584	5.12106	3.54279	4.73949	3.06985	6.43889	3.04161	6.53021	5.77661	6.10714	3.49721	4.70916	4.22304	4.69892	4.08639	4.21983	4.54161	5.29536	4.94888	7.47999	4.93738	5.85662	4.7765	5.12947	4.48518	5.50035	3.33434	5.98876	5.91187
LOC105156429	--	51.4964	45.2062	41.976	41.5815	34.9689	21.7008	40.3701	60.8443	50.9722	36.4793	36.8508	24.6423	54.5928	39.2799	66.9353	56.7448	49.7729	53.5738	44.3858	27.9736	25.9075	19.9225	17.5394	18.954	54.5429	71.2314	46.2136	50.8497	63.3527	81.5953
LOC105156430	--	75.4136	63.1759	75.5377	53.1608	51.8105	50.5748	60.8761	71.5586	67.1005	48.4353	48.8479	36.5681	82.9147	79.6933	64.8219	62.9503	75.0792	66.667	38.6844	62.1521	61.2668	50.0702	61.2044	54.8059	85.5398	80.1235	89.3246	83.3462	98.7078	93.5468
LOC105156431	--	2.07131	2.10757	2.03137	2.5647	2.74748	2.44637	3.87587	13.2934	3.38038	3.43676	3.57119	3.68314	16.3493	21.5344	12.6908	9.89949	11.4269	7.64453	8.38516	7.94069	9.40001	8.07318	7.74664	8.28551	4.15443	3.11653	3.98039	2.73671	2.86003	2.70524
LOC105156432	--	402.092	604.53	303.474	210.25	185.882	67.8581	254.694	396.549	420.65	65.1596	173.331	24.0693	377.936	157.394	768.02	455.009	215.397	796.56	274.836	154.665	156.328	58.1365	47.018	37.083	103.985	151.676	65.2203	39.8843	125.354	205.507
LOC105156433	probable isoprenylcysteine alpha-carbonyl methylesterase ICMEL2	10.4075	11.0439	12.6402	10.0592	11.8854	15.2604	9.62952	10.7403	11.7016	10.4675	12.3612	11.7472	8.66438	11.2716	8.62112	9.53714	11.5335	11.3622	6.75842	8.07811	9.96274	10.4117	9.82293	10.0473	7.87822	7.02046	8.31321	6.83707	8.13639	8.88582
LOC105156434	--	0.948792	1.41124	1.53726	0.935663	0.937132	0.616709	0.66844	0.264989	0.59034	0.559421	0.444742	0.144362	0.370434	0.427353	0.239414	0.365915	0.394293	1.14047	0.968578	0.739725	0.704377	0.179875	0.175403	0.0761556	0.364434	0.0819123	0.257286	0.193756	0.314445	0.524927
LOC105156435	--	10.108	5.19485	12.8876	10.2762	26.7163	16.626	5.66538	3.96239	8.49278	10.8485	9.47278	10.8033	4.16329	6.54283	3.29079	4.83789	4.21527	4.90087	5.77216	6.50229	7.63487	9.79808	10.4818	11.6093	5.10518	5.90287	4.5682	12.0009	9.48405	8.30084
LOC105156436	--	10.4762	9.09604	8.82642	10.2974	10.5958	8.19507	7.65996	9.63834	10.1976	7.76858	10.133	7.65118	12.3839	7.5499	12.7494	11.4675	13.1771	10.5482	11.253	10.7684	11.1996	9.85114	10.0591	9.91123	13.0987	13.7476	11.2917	11.3449	12.1248	13.3889
LOC105156437	--	0	0	0	0	0	0	0	0	0	0	0	0	0	0	0	0	0	0	0	0	0	0	0	0	0	0	0	0	0	0
LOC105156438	tRNA(adenine(34)) deaminase	5.75235	4.13701	6.26803	6.5044	7.20758	9.74459	6.30895	7.03115	5.13575	6.52642	5.74875	6.6018	8.29245	9.311	4.31309	6.73534	8.07087	3.49789	9.16819	10.2408	13.2691	13.0064	12.2564	13.9395	8.89023	6.16754	10.4523	8.74556	7.30361	5.64899
LOC105156439	--	1.39842	2.05158	1.91292	2.09093	2.60884	5.08171	2.67052	1.31795	1.72605	4.5646	4.38398	5.70857	1.49965	2.23954	1.35738	1.92165	3.08055	1.56275	2.76664	1.90612	2.65874	4.70743	3.79493	4.87673	1.8287	1.17785	3.52049	3.06471	3.61724	4.49115
LOC105156440	--	2.88566	3.21499	2.50292	4.49066	4.65671	3.628	4.54576	3.37947	3.8407	3.15	3.90737	4.22642	3.44967	3.38147	3.49108	6.57116	4.83582	6.47609	1.37692	2.13055	1.76492	2.17558	3.09606	2.57104	1.35232	1.16665	1.52149	0.96367	2.61789	3.21899
LOC105156441	proline-rich receptor-like protein kinase PERK9	3.42407	3.06257	4.1755	3.00278	4.18411	4.69657	4.638	4.24265	4.055	4.95966	3.97664	6.00131	6.21442	8.39866	4.02319	5.57329	7.01073	2.90887	7.76664	10.3909	13.2172	11.3405	10.9941	13.0341	8.28669	5.70855	11.4757	7.819	7.09011	5.71839
LOC105156442	HD domain-containing protein C4G3.17	23.1725	22.8827	24.9314	24.1732	23.4563	21.9569	21.9581	22.1168	23.0138	22.2449	23.4579	21.4682	21.7563	22.5393	24.132	26.3834	23.0144	25.5243	25.9141	26.2489	23.9577	23.2589	27.2744	24.6442	27.8946	30.4093	26.5014	28.0475	31.2624	26.6545
LOC105156443	--	1.47322	2.14548	1.44009	4.45331	3.14077	3.60502	9.36374	8.53479	6.19881	15.3367	18.557	12.3535	6.02427	5.82896	5.53141	11.6869	12.7088	20.3596	9.62845	7.49516	6.69093	13.0182	12.1725	14.2703	3.01185	3.16557	4.77582	8.92609	11.8279	17.4841
LOC105156444	--	0.417532	1.31033	1.32697	0.945009	0.49488	0.707981	2.60767	3.32004	4.70506	3.98472	3.05047	1.75763	3.41079	4.20705	3.88319	2.49242	3.15219	6.25875	12.6282	12.7347	5.73449	5.31482	5.05884	6.01009	8.51648	10.5257	9.98746	7.23538	9.67434	8.86473
LOC105156445	choline/ethanolaminephosphotransferase 1-like	19.7382	20.5981	24.0483	15.9388	17.2182	22.221	28.3477	34.4977	28.628	27.4972	26.9703	31.1071	48.3732	54.0949	43.5049	32.9868	42.0589	50.6939	45.5869	53.9847	51.1665	46.3874	48.2586	55.8755	48.5196	45.8912	53.1745	46.4108	45.781	41.5473
LOC105156446	--	12.5462	14.1256	15.6833	16.9205	23.1218	19.8131	8.79817	3.69716	8.12412	8.08865	9.10443	5.8756	6.99855	6.04218	5.92816	7.21202	5.90269	8.09719	8.96261	7.39184	8.77355	9.1242	8.95687	8.69305	3.13938	2.75907	3.38287	2.89411	5.04632	4.94982
LOC105156447	S-adenosylmethionine decarboxylase proenzyme	2.93461	5.81789	4.81373	3.20774	2.66292	1.99041	3.37431	1.04512	2.12042	1.88995	1.83615	0.921828	1.72858	1.26337	1.66529	2.13339	1.80965	2.67739	1.23174	0.495972	0.79649	0.594809	0.28001	0.70918	2.02619	1.67813	1.70776	0.773272	2.20433	2.59252
LOC105156448	--	18.2609	25.5553	26.2393	25.6559	21.96	24.5419	16.6526	15.985	14.0137	14.3076	20.445	10.5501	25.6947	21.7911	16.4686	24.3224	25.2523	23.2881	37.2501	21.8333	29.094	14.4328	21.2955	23.6087	22.1302	17.0737	25.8419	21.0604	27.3472	21.6948
LOC105156449	uridine-cytidine kinase C	1.60822	2.06223	2.6725	1.75343	1.57411	1.98609	5.16296	8.01845	6.79047	11.154	12.3075	15.3098	7.81102	8.82516	6.66254	7.21896	11.2108	10.4665	5.45758	6.71309	6.24782	7.14879	7.3027	7.04741	4.7494	3.99709	5.62322	4.85921	4.75232	5.35771
LOC105156450	ASC1-like protein	20.3143	23.1409	25.1318	18.4072	18.9863	24.4007	29.5774	24.3406	31.4998	36.3651	36.9688	43.108	27.5179	32.4664	29.1117	29.8249	33.7338	35.5654	37.4347	34.109	35.251	33.1861	37.4308	32.4107	36.3942	38.3325	39.6439	37.3468	41.0018	34.7513
LOC105156451	--	0.281162	0.14706	0.224268	0.18909	0.142186	0.406824	0.256973	0.399097	0.124401	0.283748	0.21814	0.193934	0.189147	0.330202	0.389195	0.46768	0.607585	0.572547	1.02745	0.743551	0.765352	0.962507	1.15152	1.27582	0.143	0.258918	0.295342	0.669316	0.648219	0.419998
LOC105156452	--	0.56712	0.395505	0.301575	0.625896	1.24279	1.67537	0.276442	0.556544	0.167283	0.929011	0.430224	0.368167	0.581367	0.565123	0.741417	1.42008	0.96367	0.727135	1.08855	0.867802	0.673641	1.34344	1.65168	1.65087	0.480734	0.557071	0.379881	0.494136	0.906531	0.669362
LOC105156453	--	0	0	0	0	0	0	0	0	0	0	0	0	0	0	0	0	0	0	0	0	0	0	0	0	0	0	0	0	0	0
LOC105156455	--	0	0	0	0	0	0	0	0	0	0	0.757699	0	0	0	0	0	0	0	0	0	0	0	0.666622	0	0	0	0	0	0	0
LOC105156456	--	10.3077	10.2826	10.1009	10.2435	9.71783	10.6511	9.51805	8.39856	8.67865	9.10787	8.77595	9.94548	7.96585	8.33892	6.98708	9.76932	10.108	9.91808	14.1798	12.3722	10.098	11.5274	11.9604	13.6017	10.359	11.5636	10.8875	11.0116	12.5111	10.9157
LOC105156457	transcription factor bHLH49	2.00852	1.72355	2.89441	1.98073	1.94416	2.88067	3.34637	3.23378	3.31518	4.57176	5.34048	5.01698	3.75502	4.02076	3.29433	3.65415	4.85162	3.78119	2.76283	2.85001	3.37053	2.24389	2.38498	1.75993	2.87309	1.73402	3.09593	2.06548	2.53238	2.88225
LOC105156458	--	48.1802	46.1242	70.4895	36.0313	52.8217	83.9293	66.3038	172.277	65.842	73.4992	61.3106	86.6015	175.896	256.24	143.647	114.113	153.823	119.063	151.077	226.908	204.05	228.963	239.237	310.139	237.844	252.414	227.63	302.66	210.79	170.665
LOC105156459	--	8.81977	9.46969	8.97948	7.41596	10.0914	9.11248	9.52855	8.51502	7.38768	8.88355	9.60527	9.782	9.10246	10.5594	7.97268	9.7896	8.30406	8.55626	10.2563	11.1937	12.1625	10.7094	10.6957	12.2533	12.9405	12.6223	9.39532	14.9466	12.0824	11.7419
LOC105156460	--	3.55647	1.57941	1.20431	2.98546	14.1677	5.61328	1.5537	0.388056	0.890704	4.88766	2.91549	3.13106	0.515918	0.501503	0.890167	1.15219	0.632091	1.13872	0.74308	0.703141	0.531381	2.61702	2.50397	4.45251	0.711023	1.1432	0.612936	1.87932	1.82554	0.965261
LOC105156461	--	50.7181	49.7329	57.7891	49.6118	57.6741	68.4634	48.401	66.4563	39.6785	41.4525	40.484	43.155	89.0698	90.5343	71.7992	64.5915	62.3897	51.3946	117.522	123.242	126.165	128.205	120.366	149.405	65.8658	70.1994	74.3281	91.2812	70.7966	69.1629
LOC105156462	--	36.1776	30.3615	35.6928	29.5767	35.5495	34.2483	20.1753	32.3591	17.667	18.4493	19.0597	20.0219	30.2225	33.7932	24.79	21.2451	25.5307	18.9941	25.5439	48.6916	41.8224	42.1087	50.5718	47.2486	25.8404	23.7699	24.0039	28.1036	23.5884	23.3595
LOC105156464	--	0	0.520466	0.212603	0.14708	0	0	0.0866155	0	0.157241	0	0	0.0576775	0	0	0	0	0	0	0.157416	0.212793	0	0	0	0.0608535	0	0	0	0	0	0
LOC105156465	uncharacterized LOC105156465	1.37189	1.96385	2.05179	1.49415	1.18672	1.64876	1.16587	0.417558	1.91684	0.87126	1.32581	0.24902	1.24906	0.597446	1.1036	0.755495	0.900192	0.571803	1.41924	0.378298	0.857668	0.703994	0.542152	0.54092	1.31593	0.48207	3.09981	0.471845	1.08204	1.31828
LOC105156466	--	0.167591	0.20036	0.214841	0.0743143	0.0908057	0.129908	0	0.125867	0.0529652	0.0210103	0.0990676	0.0388564	0.138054	0.0766841	0.0552348	0.308315	0.159192	0.0270854	0.318145	0.0238925	0.0473975	0.0207493	0.0435797	0	0	0	0.0218688	0	0.154553	0
LOC105156467	--	3.2357	5.66645	5.30529	2.97587	3.27263	7.13117	6.1045	5.41827	6.94614	8.41343	10.4384	9.10248	4.49175	7.19071	2.40538	2.8808	9.50898	9.62598	19.3753	11.816	13.1199	14.9561	17.2985	20.5002	36.4287	23.7715	57.7538	52.8058	34.1056	24.3994
LOC105156468	uncharacterized LOC105156468	6.82416	7.20328	7.46605	6.4377	6.22669	7.9306	7.90216	6.76942	6.74578	7.87195	8.9121	8.83275	7.67121	8.7694	5.44977	6.67718	7.20321	6.13079	7.2662	9.35244	9.73506	8.73758	8.2624	9.09441	8.0619	7.62076	9.51924	8.2588	8.20116	8.08064
LOC105156469	--	0.0907233	0.126539	0.0904568	0.0312893	0.114699	0.0273482	0.073705	0.127188	0	0.159231	0.156418	0.0490803	0.0581265	0.322871	0.104652	0	0.134052	0.0684243	0	0.181075	0.47895	0.0786266	0.110093	0.284806	0.205077	0.083546	0.359097	0.564629	0.0278884	0.167311
LOC105156470	--	0	0	0.0710625	0.0737423	0	0.0214846	0	0	0	0.0208486	0.0983051	0	0.11416	0	0	0	0.0263278	0	0.0789241	0.0237086	0	0	0	0	0	0.0437556	0	0.177428	0.021909	0.0525756
LOC105156471	--	0	0	0	0	0	0	0	0	0	0	0	0	0	0	0.0550214	0	0	0	0	0	0	0	0	0	0	0	0	0	0.0439873	0
LOC105156472	--	8.25978	7.49704	8.26922	10.7963	10.2004	9.99688	12.2078	14.6562	9.82198	25.3944	27.1489	26.2621	15.0748	14.4851	18.4319	74.2133	21.1416	39.8507	15.0239	15.2037	15.4708	23.7215	16.0194	19.3629	8.87381	7.7101	7.21529	14.4539	19.3183	16.1595
LOC105156473	uncharacterized LOC105156473	10.6765	9.32489	9.52996	11.4674	15.6834	9.83911	7.59988	6.34348	3.86158	11.0945	11.7809	7.75619	7.7851	6.47745	10.5563	11.8576	8.15072	7.20875	17.753	12.312	10.736	16.0385	18.416	24.4628	6.86669	7.55339	3.80799	9.61897	8.15804	6.15065
LOC105156474	--	16.4801	15.8349	16.9186	17.1777	17.3627	9.32855	15.5458	23.81	22.6178	16.9799	20.2684	10.5996	21.1763	17.0086	29.5717	27.38	21.7806	38.2551	19.0606	18.0301	14.44	12.8545	15.8323	13.0123	16.919	20.5724	11.7639	16.7525	20.3766	27.6234
LOC105156475	E3 ubiquitin-protein ligase At3g02290	1.04422	0.462145	0.120133	0.0831086	0.203103	0.0726404	0.391541	0.2956	0.444248	0.528674	0.12464	0.228137	0.270186	0.257277	1.43618	0.215501	0	0.68154	0.533691	0.440879	0.159019	0.0348071	0.292421	0.137542	0.204267	0.406834	0.14674	0.299946	0.222226	0.13332
LOC105156476	--	1.55842	0.68294	1.9108	1.45991	1.59751	1.52361	2.00178	1.41717	1.51417	2.42105	2.65785	3.11031	1.51796	1.48398	0.996016	1.28822	1.33028	1.28656	1.70242	1.68132	1.70938	1.60615	2.12754	2.12762	1.07111	1.26059	1.67357	1.51383	1.67023	1.51469
LOC105156477	--	0	0	0	0	0	0	0	0	0	0	0	0	0	0	0	0.210321	0	0	0	0	0	0	0	0	0	0	0	0	0	0
LOC105156478	alpha-1	58.1886	57.5383	59.6219	65.9474	68.0859	68.7176	61.9862	47.8893	54.3029	88.2962	64.5086	77.224	45.3184	54.833	39.9249	65.3348	49.2003	50.1151	58.9452	92.1179	85.2924	98.5831	90.347	85.553	95.3098	94.5905	74.387	99.6306	88.6991	82.3726
LOC105156479	--	23.5826	21.8719	24.9072	33.7073	25.6653	20.6671	19.1836	28.0552	18.0851	25.0157	25.0872	21.5537	22.4889	24.2696	31.9709	31.1781	20.3415	33.6929	21.8743	35.3621	26.7126	32.7117	26.4417	24.77	27.8732	28.9373	19.6533	29.3917	34.4155	30.9368
LOC105156481	probable 6-phosphogluconolactonase 2	48.7313	40.0036	41.5458	37.1883	36.7754	41.4239	34.6328	26.4542	33.6087	30.6249	25.3785	25.3683	34.6229	33.8674	25.8889	27.5833	24.5472	23.3571	20.8726	29.1121	30.0757	26.9484	25.1047	21.2905	26.8894	17.9735	19.9656	20.3274	20.3888	20.0242
LOC105156482	--	0.549885	0.710577	0.612772	1.00402	1.26772	0.61429	1.26137	1.59849	1.14494	0.823191	1.10422	0.708707	0.777159	1.31232	1.4925	1.14551	1.21876	1.09781	1.57604	1.71084	1.34476	0.981165	1.53084	1.10775	1.83708	2.94894	3.07276	2.77809	2.08808	3.11387
LOC105156483	--	668.822	539.38	479.362	612.747	677.231	417.554	549.166	676.877	733.098	540.873	478.263	471.016	551.375	480.009	955.639	676.376	469.735	651.383	508.355	467.482	429.052	395.293	447.193	417.633	371.504	491.537	241.876	320.168	333.291	415.158
LOC105156484	protein SPIRAL1-like 1	300.888	248.353	227.715	312.925	276.952	160.214	185.52	218.705	275.898	215.687	196.81	163.214	191.458	189.212	285.858	235.856	203.682	179.463	117.485	177.276	176.725	231.553	174.785	158.845	176.522	178.998	95.9256	127.445	147.945	136.508
LOC105156485	--	712.557	571.582	459.016	681.85	671.843	384.746	463.511	629.742	661.615	539.651	457.558	336.67	412.476	320.603	1009.04	773.031	440.892	658.879	429.997	382.297	385.548	381.317	347.257	309.167	307.737	467.718	180.819	277.469	334.321	342.389
LOC105156486	UDP-glucuronic acid decarboxylase 5-like	1.28858	0.789054	0.846083	1.20317	6.71511	3.86542	1.07239	0.363503	0.62576	2.53743	1.78817	1.60675	0.724911	0.738212	0.253779	0.269823	0.557268	0.106667	0.487244	0.627287	0.24888	1.77048	1.54462	3.5519	0.479545	0.636732	0.143539	0.586803	1.01443	0.347764
LOC105156487	cell division control protein 48 homolog B	4.57566	4.00145	5.28637	6.11195	6.27458	7.04983	9.76538	8.24755	9.21209	13.2148	11.871	14.0468	9.42309	10.7268	8.1267	8.33984	9.98048	11.0377	11.1258	13.7955	11.8383	14.8761	12.6255	16.0225	12.9494	11.4148	11.3223	14.781	12.4804	12.5102
LOC105156488	--	1.64522	2.33298	2.80689	1.92922	1.29423	3.0418	93.0277	40.402	107.573	124.84	140.353	152.881	46.2045	47.3873	37.1972	31.898	41.124	38.8797	117.612	96.4679	77.663	72.5285	80.8575	88.522	75.7432	83.901	78.1113	54.5753	60.2508	60.844
LOC105156489	--	16.7703	11.9056	18.2229	16.7975	19.6364	15.9228	4.03839	1.51342	3.2213	5.55194	4.15531	4.40046	2.09105	2.6089	3.59101	3.66408	2.55958	3.33249	3.37316	4.91055	2.84954	5.62803	5.63608	5.87512	5.27772	9.43261	4.25001	8.43728	15.5273	7.07448
LOC105156490	uncharacterized LOC105156490	1.20932	1.21342	2.01781	1.12356	0.468031	1.42842	0.27068	0.155698	0.163796	0.324873	0.74039	0.30041	0.284624	0.289846	0.341629	0.211882	0.300852	0.362969	0.464605	0.320181	0.317585	0.491952	0.359389	0.422603	0.585776	0.636368	0.518493	0.322557	1.93459	0.84657
LOC105156491	ureide permease 1	0.980239	1.43558	1.53585	1.04319	0.778979	1.62097	0.648466	1.56073	2.94304	1.13058	4.34584	0.909083	1.64188	1.13626	0.936897	2.85528	3.87963	3.10508	3.93876	1.00618	1.52475	1.28644	1.9882	0.743335	0.546036	0.23212	1.25352	0.313748	0.955633	1.45653
LOC105156492	--	27.6741	25.7275	29.4075	26.9433	23.8953	18.9072	34.1793	39.5496	37.8382	31.3709	32.973	28.3648	44.9848	39.9599	47.1577	39.0137	43.8045	45.7742	42.5831	42.5205	42.73	38.3827	41.1995	31.7248	28.2058	30.1691	25.1502	27.0549	33.8273	33.7718
LOC105156493	--	8.77513	9.83974	8.86921	15.0492	9.00448	9.62067	6.62856	8.72104	8.87545	7.51614	10.3833	5.95032	7.82684	6.86619	7.7998	11.3198	12.5887	11.7293	8.75222	8.39727	9.78677	9.50637	9.84635	5.58329	6.64877	6.14371	6.8076	5.19013	6.73446	6.94984
LOC105156494	pentatricopeptide repeat-containing protein At1g26460	14.7885	14.2478	14.8494	16.6003	15.9407	17.4427	20.0193	16.3195	14.5641	21.793	19.7543	24.2985	17.8159	21.803	16.8579	17.3301	18.2825	16.0596	22.5367	24.8	23.8566	24.5754	23.5698	24.3375	22.4256	18.597	22.3012	21.5715	21.0842	16.8461
LOC105156495	putative ATPase N2B	5.44183	5.86007	5.14657	5.09225	6.09583	6.02492	4.48604	3.47095	3.89491	4.07327	4.0358	3.26326	4.8261	5.3828	3.62331	4.16523	3.92434	2.85187	7.55478	8.00626	8.77308	8.98166	8.43061	10.6714	10.8709	10.0595	11.2754	12.3269	10.1107	7.83676
LOC105156496	triose phosphate/phosphate translocator	8.52366	11.7347	12.5498	7.40257	6.25355	8.00782	11.7057	12.6074	8.15819	8.37147	9.68554	6.20005	16.3197	14.3814	11.1569	14.8819	15.6861	16.1881	9.48773	11.371	11.7159	11.2147	10.8526	8.88579	6.23323	4.35171	7.46298	6.2256	8.8991	8.28316
LOC105156497	--	1.06548	1.14737	0.999857	1.32938	0.792383	0.453436	1.14566	0.856697	1.24789	0.550015	0.972536	0.661179	0.843277	0.869902	1.66285	1.44609	0.798749	1.70172	1.73511	0.781834	0.775493	0.543183	0.912677	0.804908	0.743795	1.09662	0.51524	0.731376	0.751389	0.69351
LOC105156498	--	0.415888	0.177977	0.263878	0.352066	0.430195	0.222243	0.621995	0.477038	0.585491	0.564042	0.58667	0.53691	0.672205	0.968782	0.392515	0.649179	0.523734	0.513272	1.59096	1.16965	1.08531	0.917471	0.911866	1.19769	2.00306	1.35786	1.98574	1.25299	0.836798	0.94129
LOC105156499	--	9.07827	8.15109	8.31168	11.466	10.1952	10.3797	14.0473	15.1113	11.8203	18.4734	17.3239	18.7484	17.901	19.068	12.869	16.7239	17.6813	11.4177	17.5585	18.7365	18.1438	22.4886	18.4384	20.3526	12.3295	13.7132	11.6363	15.1256	14.3943	13.4666
LOC105156500	--	3.93543	4.01192	3.8239	3.19004	2.31342	3.74031	3.39067	3.32087	3.79858	3.51959	3.6562	3.01047	3.6617	4.62988	2.63126	2.39411	3.22231	2.89251	4.80209	4.70283	5.0865	4.23622	3.94676	3.32647	3.29347	2.56225	4.19001	3.7441	3.14382	2.80138
LOC105156501	--	0	0	0	0	0	0	0	0	0	0	0	0	0	0	0	0	0	0	0	0	0	0	0	0	0	0	0	0	0	0
LOC105156502	--	0.60063	0.467206	0.552798	0.430234	0.292061	0.306405	0.16891	0.242897	0.102212	0.216243	0.0637266	0.249949	0.251616	0.328854	0.213183	0.528875	0.273073	0.209077	0.375194	0.322753	0.350625	0.480502	0.266316	0.448312	0.169713	0.184371	0.253213	0.316301	0.170431	0.272659
LOC105156503	probable WRKY transcription factor 57	7.80985	6.13327	7.33549	5.94917	6.03873	6.91945	14.2621	7.23579	12.7954	17.3229	14.8468	16.9553	6.09156	6.54975	6.1104	5.92755	7.17475	8.16953	12.4336	12.3798	9.23195	10.9866	8.65316	13.47	8.99967	15.0511	11.4759	13.2503	15.2813	14.3528
LOC105156504	--	0.0442772	0.0463178	0.0220735	0	0	0.200208	0	0	0.0244883	0.0777122	0.137411	0.0359302	0.0425526	0.0709092	0.10215	0.0475161	0.0245339	0.275502	0	0	0.0657421	0.0191867	0.100745	0.0189544	0	0	0.0808875	0	0	0.0244967
LOC105156505	--	3.76274	5.04942	3.03167	4.05047	3.17141	1.5811	3.89061	2.11804	2.39636	3.13528	2.87019	1.54212	3.21439	1.82605	3.90202	3.3446	1.89539	3.22488	2.31485	2.95851	1.76823	1.48229	1.97172	2.37548	1.6109	1.96004	0.937356	1.31282	1.54223	3.40653
LOC105156507	heparanase-like protein 2	1.19678	1.61613	0.911217	2.09378	2.09076	1.6136	1.93572	1.4185	1.56449	1.90954	2.54359	1.88936	1.96573	1.3939	2.51004	1.98486	2.67664	2.68324	3.95172	2.62751	3.59699	5.75177	5.76296	3.33475	1.14359	0.601144	1.5503	0.650034	1.46487	0.866783
LOC105156508	--	15.2565	11.9698	10.5227	16.3601	16.3389	14.8687	13.944	19.6236	12.452	14.1035	12.2582	12.6208	16.8688	15.2213	21.1016	18.8762	17.6459	18.9356	20.9132	17.4795	19.9402	18.4855	18.4352	16.4545	17.1702	18.2099	15.0857	17.3539	17.4504	15.4065
LOC105156509	--	18.6352	19.9739	20.1431	18.7274	17.4222	20.5169	15.3026	14.7708	15.2008	14.475	13.1088	13.4936	16.0358	17.0595	14.1545	15.3834	17.2413	12.3682	17.2707	17.7768	18.7678	17.8732	16.0036	16.8058	14.4033	13.1479	14.5951	14.7204	13.7659	12.4355
LOC105156510	uncharacterized LOC105156510	6.6699	6.786	6.66104	5.7101	6.21561	7.41334	8.45585	7.22798	6.60434	7.67534	7.06676	8.55527	7.19588	8.41905	4.79011	4.9643	6.50935	4.02846	8.44628	8.37398	8.96628	7.44947	8.3224	9.56059	8.00668	8.81708	10.4554	9.99278	8.22448	7.59462
LOC105156511	--	7.14207	8.27097	10.4309	8.11818	8.62253	11.4622	10.4442	7.42491	8.54545	13.471	13.6319	14.6116	10.0348	12.8233	5.03599	9.15425	11.2368	8.12543	12.2309	11.4842	15.5333	14.7508	14.7582	15.0373	12.023	8.50384	13.4885	12.3958	12.1339	12.1325
LOC105156512	--	10.0036	7.87663	8.39229	8.73659	6.8676	6.83363	5.86592	7.63424	7.22817	6.7965	5.92533	5.73918	7.64984	8.15387	7.28973	6.17574	7.21184	6.14537	7.41489	9.2317	8.8374	7.01506	6.90184	6.90708	9.23206	8.89027	9.62878	9.38903	9.89493	8.98625
LOC105156513	cell division topological specificity factor homolog	23.3937	29.0103	24.3852	23.1484	20.4343	22.5021	21.718	33.5865	28.4642	19.7083	22.3961	14.6691	29.9631	22.5242	33.56	34.5536	29.46	45.0877	26.3293	26.6991	26.3141	26.3937	32.6336	22.8694	17.4867	16.2552	14.9578	15.605	17.7689	19.673
LOC105156514	--	438.383	440.943	379.891	444.577	425.871	357.478	553.579	525.405	484.775	542.346	530.422	523.754	471.99	501.693	530.07	505.685	401.586	526.591	480.179	507.273	374.383	395.367	378.217	414.121	361.275	456.876	285.009	416.108	435.123	443.981
LOC105156515	probable WRKY transcription factor 3	4.42805	3.83867	4.14932	3.98764	4.30236	5.74714	6.82011	5.06542	5.64634	7.34004	8.48278	8.99987	5.87113	6.5005	4.46942	4.97197	6.31569	5.72847	5.3348	6.73076	7.08202	8.56361	7.50044	10.2326	5.61296	5.56914	8.66985	8.74602	7.97806	8.05276
LOC105156516	uncharacterized LOC105156516	1.12438	2.04287	1.71111	1.62257	1.45892	1.2844	2.86659	1.78889	3.09292	3.93387	3.55063	4.70613	3.21331	2.3693	1.80898	2.55614	2.3609	3.21353	4.43975	3.72056	4.32009	4.26966	4.61843	4.61062	1.96892	2.19347	1.91892	3.03848	2.82419	2.8648
LOC105156517	uncharacterized LOC105156517	8.58872	10.6001	11.454	9.11068	11.8176	15.9017	11.1268	18.9443	12.7669	15.8589	15.2751	18.9521	21.9504	29.4764	17.5645	17.7943	22.579	17.5633	25.5923	28.2009	28.8572	34.4704	34.5716	36.1174	31.074	23.5281	35.7361	34.5	29.8581	22.3948
LOC105156518	--	10.7339	12.614	13.0189	11.8272	11.7494	14.1404	10.1361	11.1396	9.48312	8.50222	9.80609	8.74812	12.5264	12.0555	9.96987	13.4889	15.4999	13.6679	21.3286	14.2594	16.7195	15.5247	16.1552	14.7001	11.1471	10.3982	16.4896	10.1291	12.6414	12.52
LOC105156519	--	21.8753	24.1549	19.8509	20.5625	20.697	18.2958	75.8354	251.092	88.8808	61.9198	95.8793	50.5859	189.45	124.257	218.941	209.17	302.869	255.647	141.584	93.7785	71.9305	81.5033	65.1933	68.9178	51.1756	64.0221	56.7773	59.8967	94.5055	94.7254
LOC105156520	--	51.1238	47.8442	48.6878	46.6891	50.6253	43.4344	47.3541	52.3078	45.8147	46.6416	40.3959	44.8968	52.3641	58.091	51.8328	52.1163	50.2614	48.8459	51.1969	61.4669	49.2815	58.4471	62.0389	61.6976	56.5187	64.1447	43.9055	62.2441	54.4757	53.8212
LOC105156521	serine/threonine-protein kinase STY46	28.0917	24.7614	22.2898	22.7316	26.8588	28.4595	36.7475	71.8281	33.5561	37.2073	39.4973	38.2141	74.5865	73.3468	71.0602	61.5586	66.4835	62.022	64.8519	63.0825	64.1643	61.268	64.5263	62.7778	26.119	29.9408	25.1625	28.4262	26.0108	26.7186
LOC105156522	--	0.441465	0.461812	0.537983	0.812031	1.3023	0.532312	0.0597755	0.206301	0.217031	0.301322	0.253713	0.238828	0.235706	0.0523703	0.0565827	0.2632	0.706666	0.0554928	0.217273	0.195805	0.291325	0.382602	0.669648	0.083993	0.12474	0	0.134415	0.045792	0.226178	0.162829
LOC105156523	--	27.6733	21.9738	24.4929	28.4251	26.4301	21.9885	31.0964	34.9482	34.5477	34.7999	33.8653	25.9958	37.8215	32.0613	43.0833	38.4133	30.8897	34.0863	32.4765	37.9729	30.8167	28.6325	32.7147	31.5049	31.7448	41.6424	23.0794	34.0245	34.1659	36.9449
LOC105156524	--	0	0	0	0	0	0	0	0	0	0	0	0	0	0	0	0	0	0	0	0	0	0	0	0	0	0	0	0	0	0
LOC105156525	--	0.560823	1.20593	1.89498	0.161184	0.433297	0.873466	5.31558	8.91067	6.23793	6.45275	8.60565	3.21097	9.22254	10.7778	6.00205	5.48351	12.1538	14.2402	3.4502	5.06816	3.57753	6.12957	4.50871	9.33643	27.2825	27.2	42.689	42.5533	40.8294	48.3002
LOC105156526	--	0.649337	0.468458	0.893007	0.926683	0.820937	0.850458	1.55531	2.07178	2.10523	0.80563	1.78354	0.908495	3.59365	4.20743	4.44253	1.36965	2.50617	2.81176	1.41331	1.78761	1.44065	1.59125	1.22272	1.26525	1.95497	2.49497	2.9656	0.982439	3.01475	2.27939
LOC105156527	photosynthetic NDH subunit of lumenal location 2	63.0161	81.159	67.2409	79.1389	59.9187	70.9688	45.5912	20.863	54.9825	37.8523	48.608	27.2311	21.4091	20.8814	20.8759	40.41	36.0188	41.5443	32.3972	20.6114	29.9634	32.3182	36.4871	25.8471	46.366	34.4149	68.0494	33.7894	42.4345	66.5405
LOC105156528	uncharacterized LOC105156528	8.33464	12.3615	8.59475	7.26503	6.27903	2.89103	9.46112	8.40331	7.6406	3.5569	5.07868	2.03829	10.3143	7.25291	10.602	11.0885	7.59158	12.2061	7.2066	5.69696	6.27234	2.57269	2.90954	2.15053	6.24243	5.83531	4.38011	5.06282	6.31744	9.66458
LOC105156529	--	45.7059	35.5858	49.0984	48.2131	35.3862	36.5494	27.8866	3.55741	24.3939	18.5434	24.1816	14.6262	7.24213	4.13767	7.98299	8.71402	6.1354	9.25588	9.84335	4.91114	8.61613	5.78448	5.15078	3.76573	7.09173	4.44693	6.09656	2.0961	5.41767	3.26725
LOC105156530	--	0.363147	0.35878	0.663814	0.417483	0.204051	0.437877	0.639224	0.445469	0.758748	0.318685	0.584369	0.229202	0.290836	0.473876	0.39563	0.259808	0.223577	0.159768	0.268091	0.221469	0.519226	0.297242	0.22034	0.241823	0.547256	0.222945	0.386991	0.0941707	0.3535	0.17859
LOC105156531	--	14.3755	8.13282	11.0863	12.5972	12.3512	10.7186	4.71922	3.7942	3.73193	2.7548	3.2777	2.02361	5.49804	3.10094	4.29794	5.16336	4.77927	3.58454	10.4935	7.90497	8.04413	7.22098	8.09043	7.91219	6.91356	7.0784	3.75169	4.54643	6.81794	5.51866
LOC105156532	--	1.97396	1.87433	1.27173	0.974059	1.53576	1.31825	1.25827	2.17131	2.28424	1.11932	1.0053	1.25683	1.05069	1.68601	0.945842	0.684393	1.04329	0.893266	1.6142	2.33359	1.56315	1.50021	2.81921	2.21006	5.50895	8.05423	4.82665	6.86081	4.39694	4.93969
LOC105156533	--	1.52011	1.40843	1.34243	0.584183	0.713821	0.5106	1.69366	1.09599	1.68145	0.0762282	0.853649	0.0352441	3.67313	1.8548	3.10619	0.978785	3.12851	1.86712	0.529043	0.130028	0.429912	0.0376407	0.118585	0.0743697	2.31941	0.399957	5.75236	0	0.560739	1.29756
LOC105156534	extracellular ribonuclease LE	1.3244	1.18019	1.3205	0.507519	0.186044	0.62103	1.37484	1.13466	2.55012	0.301322	0.608911	0.0398046	1.64994	0.942666	1.47115	1.68448	0.97846	1.16535	0.108636	0.0979023	0.194217	0	0	0.0419965	0.540539	0.225856	2.19544	0.045792	0.497591	1.13981
LOC105156535	uncharacterized LOC105156535	29.2624	33.1943	38.0402	24.6238	25.5613	38.6339	35.6975	37.8108	33.9729	38.6278	36.881	39.6518	42.6587	47.1269	28.1293	31.3699	41.5276	26.6446	41.9409	39.3987	45.9539	44.7825	43.2638	41.6766	42.7024	30.3869	47.7061	40.7461	40.9627	40.3375
LOC105156536	--	5.28826	5.3623	7.86057	4.76664	3.56849	4.2836	9.52823	2.38788	9.187	5.29563	5.7055	3.7648	4.89521	3.18673	3.18108	3.09868	2.55271	3.45013	3.37711	4.79178	6.45497	4.6675	4.63582	4.49987	6.90286	6.2741	5.06749	4.87626	6.16337	7.4311
LOC105156537	--	3.72086	5.52359	5.98823	4.28115	4.78225	5.3755	9.85888	14.5291	11.3227	13.2915	9.71067	12.3157	12.0484	13.6816	14.4971	17.3474	24.0734	15.7898	18.8066	11.4171	15.LOC1145627353774	16.8463	14.8526	16.2986	15.7835	12.3127	16.2321	17.0076	20.2181	13.9062
LOC105156538	--	675.173	532.692	496.025	775.29	725.321	456.253	654.665	742.238	776.379	666.264	652.163	568.774	584.259	547.786	849.907	729.943	537.698	846.812	723.162	662.139	520.151	589.704	602.366	575.969	510.982	744.411	328.291	557.095	609.569	669.378
LOC105156539	--	0	0	0	0	0	0	0	0	0	0	0	0	0	0	0	0	0	0	0	0	0	0	0	0	0	0	0	0	0	0
LOC105156540	--	61.7865	65.7463	79.3187	65.3831	80.0009	114.295	75.19	67.3274	69.8238	88.0218	69.6996	115.682	67.8346	96.8354	73.4883	80.035	92.8918	67.3002	88.1887	89.4008	112.169	126.224	130.447	121.157	90.5623	72.5641	89.723	88.2097	76.9375	49.2786
LOC105156541	--	45.6339	53.7335	52.7739	45.2131	51.7642	62.98	119.976	211.456	139.78	166.361	128.221	202.917	167.843	216.941	228.122	220.574	204.472	222.886	146.489	198.543	194.796	243.457	261.256	229.005	143.467	140.399	127.837	165.819	146.194	119.523
LOC105156542	--	27.2293	29.054	25.1051	24.4609	23.3686	23.8423	30.2544	33.4132	37.1708	30.6143	28.6982	28.439	35.7127	33.5862	36.4724	36.5437	33.7965	38.343	43.0299	34.7821	35.5147	35.2314	34.7533	34.8596	31.3367	35.5477	27.4176	31.9093	32.9987	29.8461
LOC105156543	uncharacterized LOC105156543	3.52524	4.30233	4.68651	4.31822	4.20071	5.73475	4.86379	7.2854	4.10108	5.38717	5.30247	5.19524	6.21121	7.15976	6.63723	6.60958	8.06028	8.8931	6.93248	5.21636	5.97623	5.5134	5.78989	5.18644	4.53391	3.33963	4.47843	5.04993	4.61489	4.55085
LOC105156544	--	13.567	14.1562	14.1107	11.9352	10.1434	11.3349	13.6796	10.4996	16.6447	13.0239	15.602	8.66219	17.3737	12.6467	14.1803	15.5941	18.3166	18.7765	23.6031	16.5288	15.4062	14.1752	15.0742	14.092	13.7771	10.5911	12.6754	13.019	20.1644	17.1838
LOC105156545	--	15.4033	15.7753	13.7623	13.2481	13.125	13.9697	12.6332	13.6329	9.77787	10.2959	11.7419	11.7846	13.6744	14.6426	10.8913	10.7942	11.0654	12.1434	15.4311	13.7745	12.9651	13.0187	10.3439	12.861	15.7954	12.0347	18.4959	16.0384	13.0675	13.5832
LOC105156546	--	53.4407	43.5229	46.6588	46.9951	27.6291	25.5373	12.3669	32.3114	13.0628	9.47519	6.65865	8.10879	24.9937	23.2492	28.5025	20.5279	18.926	18.0582	21.5273	21.291	21.5037	16.1282	16.6299	11.9108	11.0446	11.2575	11.024	8.33507	8.7125	10.4251
LOC105156547	--	91.4465	94.0526	83.9159	84.6522	94.1273	104.873	102.76	120.317	79.221	88.7724	119.044	86.9474	122.105	113.099	95.778	80.3325	110.219	116.913	80.2053	68.0809	70.4125	79.3937	86.174	126.032	106.809	111.935	130.986	177.312	159.41	200.493
LOC105156548	F-box/kelch-repeat protein SKIP11-like	21.3758	23.3954	23.8303	20.6583	22.8487	26.3328	24.2287	20.7944	21.1544	28.895	33.3432	25.5924	26.9732	30.9984	21.527	27.839	29.6807	38.7257	38.4186	48.8789	39.215	36.3767	40.0966	58.4345	40.0918	37.9551	49.6585	50.5953	72.9336	63.0661
LOC105156549	--	20.1705	13.0255	9.71858	18.8877	29.205	23.1324	12.4275	20.2012	8.66278	10.7293	10.7826	12.0246	28.3735	31.6411	35.9409	26.1204	18.2944	21.9268	26.3916	43.1822	37.0876	32.716	32.203	23.9263	17.3369	24.0227	11.6824	7.52152	10.8075	10.4737
LOC105156550	binding partner of ACD11 1	13.9812	10.3329	9.41409	11.4223	10.7433	8.96554	15.7102	18.8624	15.9069	13.8628	12.3218	14.1156	20.1026	17.835	22.118	17.7709	14.7293	18.4053	28.8332	29.5721	25.3422	26.5	22.3755	27.0807	21.7021	36.4181	14.5951	22.6801	21.5003	22.4622
LOC105156551	--	123.746	85.383	86.0637	98.6797	103.227	91.8873	28.2046	21.8078	25.2919	18.7165	12.6074	15.9008	18.1599	21.4277	20.604	21.508	18.4622	15.3688	23.3081	29.6247	28.9971	25.5094	29.0783	26.1577	41.2998	58.4066	34.7496	35.202	38.7441	30.8989
LOC105156552	transcription factor MYB124-like	5.07774	3.78724	5.26167	3.65064	4.59654	3.6625	2.52375	2.59691	1.74779	2.97519	2.41216	2.09138	3.02234	3.48862	1.7342	2.17309	2.82207	1.52724	4.77354	5.46538	6.68141	5.41113	4.84478	4.28174	2.57477	2.00603	3.20885	1.962	1.54204	1.40889
LOC105156553	--	12.3384	9.64863	10.8548	10.3568	9.67292	11.3768	9.69221	12.0829	13.1461	11.3585	9.60406	10.4296	11.1893	10.6225	12.9769	12.6892	14.0755	14.027	14.5338	19.0732	17.0327	17.9793	17.8075	20.2471	20.4052	22.2232	18.2587	24.1943	23.8167	16.7646
LOC105156554	probable serine/threonine-protein kinase PBL3	4.51829	4.07137	5.66472	5.71634	6.50414	5.90659	7.2506	6.9615	6.11122	5.69246	6.50201	4.04769	11.9951	11.4152	8.85007	9.02551	12.0469	11.6656	7.1831	7.41088	7.55004	7.4052	8.9573	7.62193	3.90589	2.96614	4.27012	4.99064	5.59008	5.44506
LOC105156555	--	0	0	0	0	0	0	0	0	0	0	0	0	0	0	0	0	0	0.0281295	0	0	0	0	0	0	0.126462	0	0.0227118	0	0.0229301	0
LOC105156556	--	0.0780985	0	0.0259564	0	0.065825	0.0235425	0	0	0	0	0	0	0	0	0	0	0	0	0	0	0	0	0	0	0	0	0	0	0	0
LOC105156557	--	6.13078	7.31277	12.2255	5.56972	3.73369	3.82016	4.82889	1.10057	8.47684	1.73871	2.55232	0.849395	2.15561	1.43683	1.59552	0.882584	0.704268	1.90312	2.60798	2.4249	4.18141	1.03675	1.29288	0.608114	3.5808	1.75569	2.79999	0.837565	1.6203	1.53049
LOC105156558	--	47.6257	43.4074	43.3858	50.3208	46.6003	41.6161	45.3278	54.95	41.764	43.3693	48.7647	38.4655	56.3691	47.2159	63.5623	67.4374	58.4956	61.3652	44.7082	54.0567	52.8042	57.5395	60.2549	52.3298	37.1389	37.4204	28.3414	42.646	44.0929	46.7007
LOC105156559	--	11.1663	10.1282	10.3262	9.59869	10.7478	11.5625	16.8552	16.0327	13.7321	22.1739	19.9616	21.1338	18.3503	21.0341	20.9749	14.6621	13.8325	16.8307	22.9746	28.717	22.9743	21.4891	19.4658	18.9183	14.8987	16.9	11.0931	15.7781	15.4619	15.1926
LOC105156560	--	19.7845	20.0299	23.7493	17.0281	20.0238	21.2527	32.0243	19.8349	25.1142	28.4038	30.6815	28.376	25.7488	28.6239	17.3922	22.2953	26.3965	24.8049	26.6707	29.4571	32.1785	29.5694	28.0887	29.4234	26.9114	22.2934	29.7099	25.3422	26.4378	23.2626
LOC105156561	uncharacterized LOC105156561	5.649858LOC11454543	4.19484	5.52334	5.50351	6.60286	7.63915	4.4333	4.44816	4.3899	5.88928	5.06059	5.66946	5.49602	6.16452	3.95807	4.95404	5.72667	4.45864	6.80581	6.97222	8.94808	8.50324	7.56263	9.60367	7.20724	5.29172	8.34524	7.47421	7.21818	4.89459
LOC105156562	--	0.245936	0.0551295	0.437882	0.0727031	0.0888371	0.142978	0.406741	0.0738827	0.136019	0.138745	0.14538	0.057021	0.236357	0.0937769	0.20264	0.131964	0.15574	0.158989	0.272342	0.19284	0.26083	0.228369	0.223833	0.315844	0.119128	0.0647085	0.288828	0.147595	0.324004	0.213818
LOC105156563	--	3.55111	6.52542	4.85203	1.65242	2.63672	2.83759	15.6155	4.08941	4.6762	5.3093	5.8893	2.51574	9.04662	7.56266	6.35038	4.37545	5.64271	5.01645	6.57477	5.11887	7.40214	4.16862	2.75315	3.78032	3.04204	1.83406	4.27339	2.84153	4.33179	3.84619
LOC105156564	--	39.2946	32.6045	33.682	31.0283	38.881	36.8326	180.162	43.9635	203.93	139.165	122.805	116.324	40.6125	36.8834	37.24	39.1253	40.8267	48.9973	25.0918	22.4853	23.9118	16.3786	18.7952	16.6441	91.1746	102.776	95.1022	90.0273	90.0796	89.8518
LOC105156565	--	8.50603	5.59112	7.73367	9.00318	7.70491	9.01859	8.37989	8.73805	6.12835	6.92119	9.37238	5.36861	9.80341	10.1602	8.98492	10.3174	10.7627	8.84871	11.0433	11.6759	7.93586	10.3658	8.69072	8.67773	9.2823	10.054	9.16871	9.55325	10.0683	8.97931
LOC105156566	--	39.5235	28.7203	32.8326	32.7405	31.4071	27.2664	45.1824	61.0054	48.6727	33.5926	35.7805	27.7985	50.6189	43.0388	54.8247	53.6303	51.3372	55.0824	27.0501	29.6336	26.1912	23.1113	25.4781	22.4763	27.1048	30.7825	21.8958	30.6248	34.0008	31.7101
LOC105156567	uncharacterized LOC105156567	5.79445	5.16351	5.52455	5.28878	6.11712	7.32209	4.27955	3.56939	3.56081	3.66395	4.8438	2.51729	6.48752	5.79072	4.11848	4.48055	5.38359	4.25987	15.3825	9.63763	11.0465	9.11372	9.89038	8.13475	5.50719	3.68313	6.39767	3.62447	5.7035	5.65607
LOC105156568	--	8.03261	7.41701	8.07612	5.98952	4.87912	3.8553	4.56625	4.41167	4.36812	3.2489	2.20504	3.07709	3.47173	2.49137	5.28	4.52681	3.48112	3.70603	2.4598	2.79893	2.73181	2.23626	2.36883	2.15155	2.13021	2.02491	1.61909	1.65476	2.44164	2.48274
LOC105156569	--	17.1994	18.2407	18.8293	18.8463	19.368	21.7092	27.3054	22.6508	24.7371	30.6991	24.7885	35.8043	24.192	31.2587	17.871	23.0719	25.1424	22.3179	22.2283	28.3769	23.6552	26.7598	26.2139	30.6166	30.0748	30.981	30.9666	41.7749	32.9381	35.9349
LOC105156570	--	2.89866	2.88278	4.31486	3.14698	3.69049	4.33818	1.94032	1.00878	2.05475	1.07483	1.68934	1.12641	1.33403	1.43842	4.02657	4.4689	4.52435	3.34857	0.904191	1.32413	1.31339	0.866874	2.9354	1.03115	1.52273	0.526349	1.84593	0.285848	1.18597	0.971259
LOC105156571	--	1.72226	1.33883	2.04804	1.65117	2.5969	2.32912	4.85224	3.53867	4.82381	6.04558	8.10724	7.51363	3.09777	2.39548	2.29653	4.00171	4.39504	3.71808	5.42407	4.74622	6.69405	5.18994	5.43583	3.4361	3.48238	2.09528	3.17517	2.24208	3.62825	2.48267
LOC105156572	--	21.3769	22.9908	19.5762	13.6397	13.7284	15.1104	44.874	24.5411	44.5656	39.84	44.725	52.5775	21.43	20.2777	18.9737	22.9191	25.3993	19.6735	27.732	19.9135	24.5115	19.6725	19.9115	18.3708	28.4972	24.7224	38.1555	22.874	27.991	26.2476
LOC105156573	--	12.1389	10.1587	12.3151	9.95354	8.13383	10.1818	14.275	10.466	16.4149	19.9471	23.0428	23.5181	8.74959	7.64651	10.467	10.7146	10.7618	7.58743	10.0817	15.1728	17.2126	13.7554	13.5614	8.91196	10.0583	9.47385	7.87244	5.43947	8.89965	6.34657
LOC105156574	--	7.03148	7.34449	9.59376	7.30803	8.36833	13.8938	8.73624	7.2376	7.23976	10.1049	9.54901	11.8066	8.35302	9.84403	5.26913	6.69481	10.8389	5.99302	8.60605	8.7476	13.0935	13.6266	12.5585	14.8014	10.9259	6.61153	15.3276	9.82163	9.54627	7.58154
LOC105156575	--	51.8108	50.2984	49.361	47.2307	50.8048	48.5639	39.3468	43.8589	36.0298	42.1726	34.2581	40.6149	40.7351	41.8258	40.0527	41.8188	39.9994	37.6115	37.8476	49.405	50.5933	50.3106	49.5816	46.6865	47.1233	47.6404	40.4428	48.0052	45.6549	39.5089
LOC105156576	--	7.21702	6.83499	6.88144	6.16223	5.91305	11.3741	8.51732	3.70207	8.64179	15.6644	10.5826	21.2653	5.1346	8.97704	5.67802	9.53081	9.00732	6.12353	7.62333	12.062	10.1088	13.7695	20.2473	22.6613	12.473	13.2921	13.1364	13.3931	13.618	9.1681
LOC105156577	histidinol-phosphate aminotransferase	12.4137	12.2047	15.4482	16.7068	12.4787	16.0163	13.9333	14.598	11.9503	14.5387	15.5692	14.7694	16.774	17.8624	14.8848	16.3768	17.9459	16.3668	22.5318	21.1206	20.2563	18.2813	19.3043	19.0588	15.2303	13.5589	13.7474	15.989	15.9238	13.2712
LOC105156578	TORTIFOLIA1-like protein 5	0.0802747	0.307906	0.240116	0.1938	0.101489	0.145191	0.130433	0.0562698	0.32558	0.164375	0.359848	0.0868555	0.12858	0	0.216065	0.258441	0.118613	0.0605438	0.177787	0.0534068	0.158921	0	0	0.0916382	0.0907292	0.0492827	0.268857	0.02498	0.4195	0.0592168
LOC105156579	pyruvate dehydrogenase E1 component subunit alpha	13.2197	11.8909	11.2337	12.849	14.7824	14.808	14.8284	16.4798	12.9334	19.3353	18.7779	19.6876	18.576	18.3911	15.105	15.7989	14.7056	11.8682	19.907	26.985	26.9644	27.037	23.8582	26.2165	25.4471	23.4716	22.9612	25.2902	26.5068	20.0579
LOC105156580	--	15.3842	11.9302	13.9009	8.6772	8.40795	10.2653	10.1874	11.9913	13.0286	14.6491	10.582	17.794	12.5262	16.5391	11.6151	12.4968	10.5962	9.88056	19.1062	27.0004	22.3663	24.2585	27.1523	31.831	35.2961	42.3537	31.7151	31.9401	26.0839	24.6181
LOC105156581	--	6.13727	5.46507	7.91456	5.77273	7.91948	10.9627	6.21192	4.58645	5.4702	6.67668	5.53556	7.01769	6.43444	5.55067	4.68069	6.64066	5.45229	4.41838	4.15636	4.12531	4.24248	4.37385	5.3318	4.38602	3.11715	2.84923	2.73347	2.95941	5.02834	2.63782
LOC105156582	--	2.53562	2.99473	4.2408	2.53888	2.06819	2.34237	2.75771	11.639	2.20157	3.08652	3.86403	3.71698	10.7431	13.4485	16.0713	10.5626	5.37821	7.46446	5.31379	7.67289	5.55956	5.97822	6.89838	12.6753	6.3557	12.7296	4.25861	9.21392	10.0071	8.62828
LOC105156583	--	103.833	88.6651	85.5304	99.3486	101.435	65.1992	97.1165	126.116	107.165	94.6197	82.6081	81.2858	114.393	103.322	156.323	112.47	86.8234	116.432	115.519	114.214	88.9126	85.5056	91.0687	86.5461	82.9471	127.426	53.648	93.9653	93.7677	111.853
LOC105156584	--	10.3692	9.57451	10.8874	10.4589	9.37433	12.4419	13.2362	17.5112	13.7444	19.0634	18.7866	19.8608	16.6738	17.1008	21.8843	23.996	21.9229	25.4276	22.1631	16.6492	18.091	18.7262	19.4545	17.0364	13.7492	14.8034	12.752	14.0334	19.8461	12.1787
LOC105156585	--	11.8703	7.8437	15.7524	9.30963	8.14448	8.59543	5.61113	2.64277	4.953	3.8183	4.06402	3.5822	3.20721	3.78848	3.89829	3.24132	5.75806	3.03466	7.41438	6.70287	7.58933	5.43665	6.36288	5.37081	3.93892	3.03428	5.03542	2.07037	4.57739	2.75781
LOC105156586	--	18.6743	16.8375	9.15434	20.5237	20.9941	17.5286	20.8577	23.8065	22.1609	25.0668	23.3635	30.1239	20.861	21.6925	27.5234	21.2568	17.5859	15.2919	12.8344	13.3761	16.6056	18.935	21.922	18.2447	9.99271	16.101	7.81697	8.67699	10.1918	7.27454
LOC105156587	--	5.45312	3.74163	4.61861	6.06682	3.48417	2.54527	3.21547	4.06906	4.2807	3.39614	2.48694	1.66537	6.36777	4.4448	3.78774	4.21598	4.02875	2.38807	3.83094	6.96335	5.74606	4.82766	3.20196	5.02021	4.47337	4.31975	4.65965	3.01065	3.7311	5.19051
LOC105156588	--	0.454093077LOC114548	0.765313	0.528219	0.965768	2.71101	2.14453	0.676339	0.132627	0.613908	0.354219	0.495844	0.184245	0.242448	0.296276	0.291006	0.812185	0.643009	0.770582	0.41904	0.100703	0.674231	0.524728	0.482163	0.280786	0.513232	0.0929264	0.875644	0.235509	0.209383	0.139573
LOC105156589	transmembrane protein 64	19.1902	13.1277	16.456	15.4852	16.7917	18.1934	15.2036	12.5788	16.3658	14.1624	12.1737	15.5923	14.008	14.5192	13.1523	12.7075	12.6625	10.4131	20.9802	22.8056	18.4639	20.5671	21.9985	20.2344	15.9152	17.8968	13.0239	16.1827	13.2617	12.7513
LOC105156590	--	0.50445	3.47402	1.13168	0.173978	0.584613	0.380161	0.665962	4.06643	1.48797	0.332016	0.391379	0.102338	2.98961	1.52597	7.90413	1.12782	0.931716	0.951151	3.35167	2.05562	2.70472	0.327891	0.153038	0.503876	0.249439	0.774236	0.345582	0.392439	0.310136	0.279091
LOC105156591	--	66.1945	71.7728	72.9258	63.745	87.2976	123.548	29.4092	3.60847	21.2281	35.201	18.8587	30.9907	5.67296	3.31234	4.02215	4.2133	11.5618	4.84543	2.85788	2.32891	2.52744	1.90356	2.62371	0.963758	26.3219	13.2231	29.5923	25.6563	20.6605	18.562
LOC105156592	WAT1-related protein At3g28050-like	23.8631	29.512	24.9041	21.147	24.4998	28.7082	18.4483	18.861	21.5857	28.3592	31.0118	32.2228	19.4858	19.674	15.6445	21.7295	26.2643	20.7241	27.7194	24.3024	28.1946	25.5572	26.9625	25.7829	37.6917	30.3599	42.1295	32.401	37.0453	28.1492
LOC105156593	--	0.88283	0.554111	0.528142	0.274029	0.33484	0.598783	0.107584	0.18565	1.31831	0.38737	0.456632	0.14328	0.636334	0.329896	0.101837	0.568446	0.440257	0.149813	0.244404	0.440511	1.48559	0.726861	0.522267	0.302341	0.523848	0.203247	0.685437	0.20604	0.569903	0.0976865
LOC105156594	RING-H2 finger protein ATL46-like	1.95277	2.67948	2.68033	1.86302	1.73138	1.33021	1.88521	1.49326	2.13197	1.86947	2.22996	2.20203	1.55986	1.43505	1.87228	2.09562	2.16405	1.2337	2.41518	2.02469	2.51034	2.26385	3.80843	2.10616	2.36474	1.82164	2.17751	1.58625	2.4557	1.85209
LOC105156595	--	10.2357	9.21552	10.1427	10.6688	10.3238	13.628	8.81293	8.36036	6.54752	10.1676	9.21764	11.8395	10.4678	12.4239	6.90088	8.93925	9.8326	5.69707	12.4248	12.7338	15.7912	16.0026	15.1625	17.7214	13.1913	10.5533	17.6614	14.1388	12.1746	9.03562
LOC105156596	probable alpha	6.78586	7.97916	11.892	4.99782	5.66486	12.4257	13.4772	10.8931	8.75232	7.58016	10.945	8.79587	18.1708	14.7388	6.90153	4.66954	6.61594	6.09466	11.3003	9.34375	10.7421	4.51181	7.64927	11.8747	5.15943	3.56576	7.16832	4.81163	5.70857	8.76965
LOC105156597	--	2.29637	1.53094	2.78788	2.14206	2.27144	2.49634	0.550982	0.387823	0.407994	0.386336	0.664655	0.395866	0.480264	0.317582	0.384301	0.600127	0.540611	0.282674	1.10676	0.653064	1.11887	1.04149	0.90963	0.509346	0.463951	0.339666	0.510803	0.188829	0.318206	0.131656
LOC105156598	--	0.663729	0.845258	1.4962	0.970387	0.82089	1.64412	1.95176	1.27438	1.91524	1.63344	2.14939	1.52215	3.70246	2.66508	1.4314	2.02846	3.50182	1.42015	4.72951	2.75027	4.22763	3.87655	4.6619	3.15016	2.44621	0.890255	2.70183	1.32006	1.98265	1.80413
LOC105156599	--	30.9239	47.8729	38.2463	30.5514	29.2741	21.2418	34.2083	34.4294	31.487	20.6928	22.8858	13.2243	35.4358	30.586	37.5271	42.4677	39.987	43.5676	47.8543	44.4888	46.7414	43.1861	42.6451	49.3146	47.745	43.2332	34.4558	58.9276	65.6279	57.7571
LOC105156600	dehydrodolichyl diphosphate synthase 6-like	7.16763	5.99352	7.42411	6.76807	7.41954	6.37707	7.4626	9.34123	6.1323	7.7557	7.77465	7.28463	9.96486	11.0702	10.3017	10.8534	9.35697	8.26628	7.65464	10.9956	9.82727	10.9965	11.7802	11.1414	12.309	14.8673	9.471	13.8807	12.7066	11.7811
LOC105156601	--	0.912097	0.592221	0.878058	1.04134	1.31219	3.32782	0.114983	0	0.0347898	0.193206	0.0650717	0.10209	0.0906799	0.0335795	0.181402	0.0337524	0.0697092	0	0.0348285	0.43942	0.373591	0.081774	0.0858749	0.107712	0.34659	0.521342	0.488386	0	0.522085	0.20881
LOC105156602	aldehyde dehydrogenase family 2 member B7	2.80916	1.7234	2.50607	1.70458	2.99076	2.13931	2.03339	1.6434	1.07471	1.90915	1.46392	1.52544	2.31406	2.2325	2.92372	1.42799	0.655389	0.4779	2.33892	3.54114	1.92347	2.39798	2.9027	2.18811	5.03107	3.7345	2.6817	3.62808	2.20104	1.72947
LOC105156603	--	0	0	0	0	0	0	0	0.0194179	0.0204278	0.0162066	0	0.0149863	0.0532454	0	0	0	0	0.0417856	0	0.0184299	0	0	0	0.0474345	0	0	0.0337377	0.0172405	0	0
LOC105156604	carbonic anhydrase 2-like	83.054	89.7209	97.8317	82.7288	66.5119	76.6508	74.0324	29.9992	90.5604	57.0991	79.3302	40.3761	28.1892	25.038	20.59	37.6756	48.083	42.9453	45.2343	53.7165	46.9092	55.5455	56.1776	48.2297	104.823	82.6675	139.65	114.792	137.366	159.469
LOC105156605	--	64.0354	45.7427	50.6893	56.7041	91.0724	48.7579	60.7449	18.8366	58.4656	42.724	35.4026	44.8336	27.7314	43.8386	29.9333	29.9388	17.1253	17.1344	151.097	222.727	152.187	223.411	180.504	232.443	273.725	464.703	181.782	328.104	303.686	239.542
LOC105156606	--	38.5811	43.9358	35.9343	38.7972	37.1554	35.8196	16.7117	10.5098	21.4309	13.7233	11.0166	9.76382	10.5759	7.14116	8.21124	11.7293	16.7295	16.0005	0.765504	0.577996	0.869209	1.21441	0.952235	0.511874	16.8193	8.91232	38.9953	10.4476	14.921	22.2032
LOC105156607	--	17.407	19.7832	18.1476	33.6857	26.1814	33.1089	115.714	74.5506	124.75	193.634	151.169	255.378	52.4364	59.3684	47.8727	88.0646	86.4015	71.3006	53.4543	47.7139	46.3754	68.7293	58.6727	55.8562	43.7883	44.6836	39.2822	64.0645	60.0293	46.0371
LOC105156608	--	8.97665	8.72823	6.99958	7.14446	8.07518	4.83954	9.39646	7.80491	6.2377	5.95869	6.786	4.80958	7.29979	8.10952	12.6781	10.4978	6.88701	11.6527	9.43068	7.00582	7.17683	6.1839	6.3369	7.48846	4.24364	8.05453	2.52291	7.57433	8.49055	8.85038
LOC105156609	--	2.00067	3.40093	2.94232	4.08829	5.18525	5.92541	10.4227	2.99764	10.4012	20.3225	20.5412	38.5179	3.70129	5.12647	4.84647	25.3349	17.4045	20.71	1.717	4.24272	4.25782	6.15539	15.3863	12.7612	5.00297	3.86903	6.25904	6.11678	20.1569	17.7102
LOC105156610	--	4.68073	3.36135	3.25427	4.76444	3.74255	5.53718	3.76159	5.18758	2.68671	5.81731	5.18234	4.72226	6.63821	7.86079	9.22272	13.386	8.01908	12.623	12.2998	12.2207	11.0196	16.38	13.7703	15.6834	7.69957	7.01318	6.37856	9.49518	13.3231	9.82667
LOC105156611	--	250.147	441.202	430.653	279.082	159.918	118.998	249.496	101.289	225.902	60.3647	226.025	25.3512	213.288	116.961	96.1354	180.103	182.456	215.984	243.786	110.119	132.899	77.1681	78.7483	44.5514	66.2722	39.2092	100.21	28.2131	60.9682	146.272
LOC105156612	ADP-ribosylation factor 2	252.254	260.734	205.131	230.094	229.68	193.985	238.426	255.699	247.207	219.473	171.016	212.23	182.534	195.454	284.826	228.06	172.358	217.844	147.176	166.965	135.626	156.236	151.423	135.917	173.678	247.436	129.913	185.853	192.855	183.394
LOC105156613	--	16.7178	18.231	14.2231	24.7104	23.1759	25.2754	13.9227	10.9268	8.88908	67.3221	57.7249	21.0826	12.3447	9.85477	15.45	93.6866	31.903	166.055	43.8516	34.5588	41.3386	65.8425	50.2575	37.8002	8.83653	8.35146	6.1907	48.3872	100.896	136.953
LOC105156614	--	1.2565	1.97161	1.78972	3.73764	2.46793	2.98278	2.05071	0.589796	1.01757	0.807303	4.20118	0.782928	1.05661	0.718664	0.77647	1.17986	1.39245	0.659978	1.51564	1.03001	1.66574	2.0418	3.04272	1.53682	0.665689	0.247949	0.430392	0.439874	0.268994	0.372411
LOC105156615	--	0.581734	1.41269	1.0979	0.515913	1.39214	1.48431	0.860825	0.196606	0.804346	0.273487	0.451341	0	0.219637	0.133091	0.167762	0.334441	0.483507	0.517097	0.0460138	0.0414673	0.0205655	0.054018	0.056727	0	2.62411	0.133928	5.29471	0.193955	0.593956	0.413806
LOC105156616	pyrrolidone-carboxylate peptidase	18.0487	15.0962	16.5058	24.5735	18.891	13.7262	13.2734	21.7887	19.3988	13.8719	14.2777	9.70031	19.8398	12.8465	22.1805	20.5083	14.8595	17.0823	26.518	28.489	25.4945	23.9914	20.9716	22.8929	14.7661	23.5733	12.5711	18.2074	22.0476	24.3221
LOC105156617	RNA-binding protein 48	4.88716	5.46256	7.4427	6.96142	5.37461	10.7767	7.38332	13.3392	9.70092	9.66448	11.2886	9.45285	18.4977	16.8685	12.3562	13.9379	19.03	16.0565	24.2052	22.5484	24.7181	20.0752	23.702	20.0327	12.9957	9.67921	14.4928	14.6559	16.793	13.2971
LOC105156618	--	0.0645475	0.135045	0	0.200354	0.163211	0	0	0.101803	0.178496	0.113289	0.233704	0.0523792	0.124067	0.103372	0.148915	0.173173	0.357656	0.146047	0.214433	0.193246	0.223625	0.391587	0.323105	0.193422	0.191504	0.445807	0.0884386	0.210903	0.267866	0.178557
LOC105156619	CRS2-associated factor 2	5.81285	6.19172	5.64771	7.15575	5.39106	7.57821	9.46214	13.9191	8.61218	7.13045	8.20785	6.78289	15.9642	14.9944	11.5018	12.681	20.83	15.2404	10.5247	10.2469	11.7388	12.0061	12.3958	10.117	12.0308	9.84637	15.8706	10.1005	10.2713	10.3288
LOC105156620	uncharacterized LOC105156620	7.49882	6.94526	7.83142	7.02273	6.74504	7.98766	8.05465	10.222	12.1962	8.45347	7.11343	7.50424	10.2262	10.6643	10.428	10.2103	9.98534	7.81287	7.84443	11.3879	10.5914	11.7906	11.8154	8.12048	21.7329	25.002	20.1156	19.0922	17.0562	15.972
LOC105156621	signal recognition particle receptor subunit beta	15.5463	15.6288	12.9021	14.4234	12.835	12.4148	11.9653	17.4614	13.6766	13.6163	13.2921	11.4598	14.4457	11.4537	20.4152	20.0008	18.0344	18.0677	18.6249	14.7282	20.0982	19.3828	18.0656	13.0768	9.89011	9.82335	8.05517	7.18587	10.005	8.61789
LOC105156622	uncharacterized LOC105156622	2.47322	2.36578	3.26572	2.99697	3.18316	5.03745	2.9732	3.78356	3.13006	3.57825	3.6418	2.82062	5.22488	6.06613	2.3646	4.05295	6.39524	3.46597	7.62412	6.00362	7.43263	6.80691	7.0266	7.17277	4.36297	2.2673	6.13619	4.18092	3.94518	3.24208
LOC105156623	ATP-citrate synthase alpha chain protein 1	8.71993	11.913	7.59724	11.0714	17.1799	16.4929	100.263	15.5027	35.2347	142.883	135.166	155.964	18.2675	18.4729	11.6135	16.4131	12.2545	16.4001	25.2218	29.8121	18.6244	38.6445	34.0482	31.9825	8.72078	11.9565	5.95488	11.2734	13.4448	14.4883
LOC105156624	homeobox protein knotted-1-like 6	33.2901	27.2173	34.9158	28.5543	29.4651	33.6632	31.8516	16.765	26.6038	36.7466	30.3064	42.6377	14.9799	21.0963	13.3046	18.9981	15.523	14.5656	16.8315	23.1393	21.2996	19.6561	20.6147	24.011	19.1749	17.565	14.292	23.8718	20.7233	16.9835
LOC105156625	2-phytyl-1	5.76651	5.60141	5.33889	8.34585	6.42252	6.05299	4.64298	2.95942	5.46732	4.94	7.06604	3.62099	3.82656	1.90563	3.40512	6.77771	7.6457	6.09658	7.03181	4.38453	4.92657	6.93124	6.84148	5.75996	2.56045	2.14941	3.10392	2.46735	4.81142	4.02594
LOC105156626	cysteine-rich receptor-like protein kinase 2	8.35149	8.60628	10.6479	7.57464	9.81719	15.2016	12.7108	10.1077	9.63098	15.6559	15.9185	19.668	11.1172	16.7706	6.88708	12.0135	14.1583	11.4986	10.3698	10.9588	13.4555	13.5211	14.4256	18.1039	11.6433	10.718	15.2244	16.8039	17.6157	14.2155
LOC105156627	--	152.735	129.022	125.564	178.418	163.084	132.337	142.674	124.32	131.863	154.99	153.731	129.736	115.682	124.702	129.919	132.758	111.71	120.072	121.741	176.345	149.625	166.246	166.987	159.31	138.745	165.673	93.8545	148.948	150.901	145.761
LOC105156628	--	0	0	0	0	0	0.022473	0	0	0	0.0218077	0	0	0	0	0	0	0	0	0.0550366	0	0	0	0.0226168	0.042552	0	0	0	0.0695964	0.0458338	0
LOC105156629	high affinity nitrate transporter 2.5	0.576489	0.649448	0.862194	0.527648	0.560644	1.46377	1.26995	0.839284	1.7904	1.45935	3.9681	2.14114	1.23593	0.85222	0.971922	1.59424	2.50631	2.7091	1.86605	1.23913	2.12893	1.92163	1.1099	0.398654	0.300724	0.224604	1.15442	0.807268	3.43521	1.79101
LOC105156630	alpha-glucan water dikinase	0.48703	0.323321	0.466922	0.736486	0.805194	0.940169	1.74628	10.1433	1.07744	1.75892	1.17235	1.67967	10.3243	9.95962	6.51477	7.05587	16.5862	5.8277	4.09676	3.23398	4.19974	5.22744	4.66274	4.21791	0.214361	0.181125	0.307983	0.314768	0.207295	0.238362
LOC105156631	--	2.46117	2.1571	3.75828	3.55589	3.72828	3.70955	1.24293	1.0491	1.64324	1.55664	2.33958	1.11555	2.23745	1.20731	1.58577	1.35629	2.30974	1.22913	1.27677	1.10636	2.06309	1.51808	1.95745	1.34783	1.33446	0.408371	1.47847	0.724472	1.3291	0.515222
LOC105156632	--	16.4695	19.2323	21.5081	11.5578	12.38	16.3025	18.4776	3.70806	18.3363	34.8916	32.9634	50.4664	5.81508	5.04577	4.23327	4.49541	5.01915	4.84031	6.32375	8.46798	8.77142	12.117	10.5414	11.5411	18.4374	19.2549	20.3906	17.4306	15.8155	9.82498
LOC105156633	--	42.1845	34.8884	55.1208	54.987	75.045	112.291	35.7039	34.3609	32.371	65.3248	45.2949	79.5296	41.8542	59.5733	23.4395	34.109	57.5427	15.7433	67.6655	69.8395	107.472	147.035	135.09	158.252	53.3725	34.8986	60.8765	42.872	38.3038	17.9378
LOC105156634	--	45.7715	40.4832	39.1141	40.9943	40.1898	41.4346	34.4438	38.8257	36.4369	40.4909	33.0039	37.9653	34.9342	33.3986	42.5686	44.497	41.3295	42.5044	46.885	33.7698	36.3005	41.3455	35.7247	38.2611	37.6864	46.5627	33.1818	37.8267	40.1287	32.7535
LOC105156635	--	0.446052	0.411714	0.444741	0.190035	0.464412	0.189827	0.351721	0.137941	0.406324	0.322362	0.298571	0.383256	0.176515	0.0840405	0.0605335	0.168946	0.290772	0.118735	0.232444	0.261846	0.415555	0.636715	0.525364	0.314502	0.489315	0.289951	0.4314	0.269441	0.411349	0.174199
LOC105156636	uncharacterized LOC105156636	0.0450621	0.141417	0.0449297	0.046624	0.170912	0.0815027	0.109827	0.142141	0.249224	0.0395449	0.139846	0.0365671	0	0	0.0519806	0.0483585	0.0998753	0.0509793	0.199601	0.0449697	0.223025	0.0781074	0.205061	0.0385807	0.0763961	0	0	0.126202	0.124669	0.0498619
LOC105156637	anthranilate phosphoribosyltransferase	9.24579	9.2248	9.59994	10.893	8.98729	11.657	7.53884	9.27207	8.48526	9.19957	8.93619	8.70764	11.3071	10.0395	11.0805	10.3084	10.9442	10.8925	14.4734	14.6597	13.1157	15.6946	11.9773	14.4644	14.4544	13.2583	14.8358	16.2127	14.0863	11.1267
LOC105156638	--	10.1399	8.92306	9.26524	10.4913	11.0341	11.1878	14.2498	13.8393	13.7467	18.0942	16.5084	19.3676	15.0653	18.6965	15.8997	15.6101	13.5845	11.9826	13.4805	15.2773	14.4544	13.4144	13.83	12.5506	9.00235	9.44174	7.43023	9.07052	9.81986	8.87594
LOC105156639	--	36.4465	55.7945	64.0371	33.3619	25.9253	48.2889	32.4246	16.0806	53.2762	17.7828	37.4939	10.3122	15.3583	11.8419	6.59531	13.529	23.5309	14.765	37.0038	15.3633	21.3381	18.4724	21.973	7.23027	53.2096	17.563	89.9448	19.3698	42.8522	64.5839
LOC105156640	--	8.14013	8.64052	9.36946	8.39132	7.49147	11.6646	14.442	13.3104	14.3337	12.9738	15.6341	11.4383	23.3254	19.5544	12.3243	14.934	18.6055	18.1472	25.3522	21.8915	21.477	17.8703	19.7471	20.703	14.2317	10.8308	19.0805	17.5452	18.4911	17.617
LOC105156641	--	8.06827	7.19944	6.82872	6.86155	5.30086	6.63176	7.32834	5.58533	6.4671	6.11292	6.63565	6.77771	6.30917	5.43957	4.81729	7.56497	5.75719	6.36863	7.21422	7.83503	7.58959	7.9335	8.31615	8.4095	6.27288	6.12242	5.99649	7.32937	5.91549	6.96839
LOC105156642	--	16.7638	21.3168	16.8147	12.4115	10.7239	11.4836	22.8142	13.9849	27.7036	17.4422	15.7841	14.6218	14.8085	15.9689	19.0481	20.0908	10.5681	19.7033	12.0053	19.6346	21.6117	16.7035	20.2363	14.6964	17.146	10.1685	21.8225	7.30948	13.2379	16.3279
LOC105156643	histidine--tRNA ligase	15.5538	15.4431	15.1138	17.4231	17.4496	19.815	18.6272	14.3785	13.6418	17.6415	16.7769	19.8554	18.3558	18.582	11.6027	15.9639	16.6261	11.4911	21.8857	25.306	27.7437	27.7312	25.5347	27.6736	20.0943	18.5124	19.6269	20.2966	17.5226	15.5692
LOC105156644	--	11.1897	9.87648	9.44266	11.5474	10.4259	11.9903	13.352	17.8626	11.4748	16.8776	16.9713	19.7449	18.0352	22.4625	17.7481	16.4801	16.0818	15.0986	19.2644	22.2464	16.0663	16.7438	15.1966	16.7655	18.3036	15.7251	17.3543	18.5528	15.3982	13.3167
LOC105156645	--	10.7402	9.64281	6.04294	6.85416	7.3773	3.95139	9.79044	21.9631	7.70181	6.6793	7.49445	4.80382	23.1633	21.158	24.0305	14.793	12.0897	15.9775	8.7093	10.9433	8.11994	6.71848	6.72188	9.55745	10.6813	21.9616	7.31269	15.5002	19.7053	20.8675
LOC105156646	uncharacterized LOC105156646	78.8974	59.6722	49.9816	50.6528	70.2447	41.7045	42.9573	141.182	53.4007	57.3187	40.9363	42.8329	129.815	128.528	162.082	152.841	74.6403	121.874	148.348	189.939	145.378	151.041	165.526	206.19	244.283	489.317	136.295	342.337	309.939	345.994
LOC105156647	BTB/POZ domain-containing protein At1g67900	5.29125	5.4525	7.10252	6.32446	6.7295	7.44188	5.13919	8.23728	8.35122	7.72055	8.97026	7.75441	11.1418	11.7875	9.18278	11.9499	13.4604	10.0065	9.07763	11.412	10.0687	13.1138	13.2827	16.3223	27.2597	30.8359	31.1197	27.6177	29.8894	21.2348
LOC105156648	--	10.1986	9.80975	10.5349	7.39991	8.76888	10.2391	7.89934	7.88347	8.6042	6.25739	5.00687	7.18892	9.40686	11.5346	10.269	7.81431	9.69777	6.40448	14.141	14.6628	17.196	15.1683	18.0135	17.4265	15.5136	14.8239	16.9537	12.123	11.5373	8.67888
LOC105156650	--	41.8334	40.3128	43.665	47.5703	55.2262	54.8941	17.6717	10.9145	16.829	15.619	14.6787	15.7986	12.7591	11.7248	11.4345	15.2514	14.8855	11.8695	14.899	18.5397	21.785	20.5023	20.233	16.516	12.6323	10.8515	11.8623	10.0233	11.2368	10.9931
LOC105156651	--	0.497577	0.598586	1.04184	1.02965	0.786338	0.697465	0.72763	0.758606	0.715503	1.04797	1.44124	0.504719	1.4585	0.929671	1.63582	0.987854	0.88226	0.985101	0.7714	0.993114	0.763421	0.495917	1.04157	0.489911	0.569408	0.412391	0.454497	0.557412	0.688299	0.880922
LOC105156652	--	5.78752	4.68285	5.70675	5.17758	6.7106	7.54719	9.00109	7.39647	7.35674	9.93336	8.84823	9.97677	6.85275	7.4422	5.25604	5.83343	6.94523	3.12905	7.27641	9.17404	9.701	10.7383	9.16697	9.92387	4.49937	3.60709	3.31498	2.6716	2.78658	1.53908
LOC105156653	--	0.754427	0.591898	0.799224	0.609826	0.536512	0.76754	2.58571	2.40451	1.9037	1.46894	1.68281	1.60704	2.12981	1.35923	3.07309	1.51803	1.98563	2.64049	3.49835	2.35275	2.82374	1.71632	2.63921	1.61479	3.55727	2.8441	3.01486	1.05644	1.39147	0.939133
LOC105156654	sufE-like protein 2	0.188945	0.169417	0.538258	0.363062	0.409505	0.439382	0.59208	0.425714	0.50757	1.20806	0.809758	0.810438	0.959813	0.51873LOC1145512087	1.27659	0.724169	0.807642	1.12986	0.866818	0.861981	0.828271	0.842155	0.73699	0.577747	1.09827	0.869988	1.30673	0.453572	2.31498	0.298673
LOC105156655	protein-tyrosine-phosphatase MKP1	4.09622	3.87075	4.34331	4.34064	4.58419	4.95781	3.60432	3.74745	3.18948	3.35578	4.10941	3.73575	4.54324	5.0472	3.61165	3.78496	4.55313	4.60611	5.71456	4.65593	6.72512	5.29826	5.67659	6.30423	4.81502	3.79495	6.07018	4.45942	4.51936	4.32713
LOC105156656	--	1.00103	1.04716	1.08303	2.51218	2.12723	3.89072	3.08862	3.29195	2.16742	9.9061	10.7519	11.3379	2.72236	2.70599	2.08832	9.98827	7.26968	13.5656	2.19342	2.25301	2.31906	7.16193	3.15964	4.15759	1.2999	1.90251	2.3929	7.35673	9.72252	8.69624
LOC105156657	--	13.6178	34.3873	12.3013	11.5609	11.0993	5.44331	17.6081	8.58407	8.00057	8.56527	12.522	4.83044	11.1539	8.87615	17.8951	15.1493	6.78091	13.1299	10.9739	8.77785	8.60791	3.29997	4.17671	5.26726	5.15863	6.49226	3.32613	3.6012	6.24085	13.4493
LOC105156658	--	1.27264	0.607766	1.51717	0.973254	0.349775	0.57545	0.202288	0.0290896	0.12241	0.0971154	0.0286199	0.0224506	0.18612	0	0.0638276	0	0.0919786	0.0938972	0.122546	0.0276095	0.136928	0.0479545	0.0251797	0.165808	0.0469039	0	0.151625	0	0.0510275	0.061226
LOC105156659	--	93.2874	70.5607	62.54	84.8089	73.1551	43.4162	59.2349	84.7147	82.4919	56.5055	58.6872	32.3662	59.0654	46.9913	110.298	102.112	66.7068	112.543	102.787	62.7287	50.6196	49.2249	51.9359	46.6335	50.7993	81.1244	33.8775	54.0182	72.0907	72.721
LOC105156660	--	0	0	0	0	0	0.106997	0.0720907	0.0622011	0	0.0259573	0.0917951	0.0240027	0	0.0315799	0.03412	0.0317425	0.0983372	0	0	0.0590363	0.0878361	0.0256348	0.0538408	0	0.225659	0.0272387	0.0540357	0.0828392	0.190943	0
LOC105156661	--	1.21517	1.45656	1.61547	2.0431	1.05621	2.0147	1.14148	1.5705	1.34414	1.68845	1.54514	1.35588	3.01692	2.51368	1.16812	2.44512	3.81551	2.9786	3.4482	2.52642	3.65866	2.83033	3.31788	3.3596	1.84554	1.02578	2.47429	2.26883	2.82493	3.05338
LOC105156662	--	11.3543	6.54199	8.50548	14.3025	17.3082	16.3248	6.35983	2.09857	5.08592	8.21266	6.71405	7.67822	3.04061	3.61466	2.31937	4.52176	4.88241	2.10743	7.89114	9.50158	13.288	15.4781	14.6935	12.4806	8.32145	5.14635	5.09112	6.8457	7.77144	3.27181
LOC105156663	--	14.6708	10.523	12.0668	13.7499	18.351	17.1736	19.609	11.0679	13.7743	27.7298	23.4893	27.1891	12.5847	15.9749	9.00027	13.1339	13.3256	11.4243	16.4398	22.8154	18.4702	24.6536	21.0378	25.9376	15.3554	14.4598	12.2987	17.7646	18.6433	14.3173
LOC105156664	cleavage and polyadenylation specificity factor subunit 6	13.4654	11.9998	13.5409	14.0003	13.0232	16.0078	18.8194	15.042	16.0796	20.4226	20.7324	22.4558	17.8987	16.6464	11.7114	13.0708	13.9177	11.262	19.2001	18.7998	19.0715	16.4265	18.0003	20.8137	13.3283	11.1859	15.9127	13.586	13.5578	12.8571
LOC105156665	T-complex protein 1 subunit epsilon	34.8787	31.5296	36.4823	42.4882	40.2966	46.5198	30.234	30.907	24.9682	41.3886	35.7634	42.6867	31.138	36.7701	24.95	34.2757	34.8845	23.4023	41.1742	44.5051	42.5373	54.4677	45.9989	47.1032	52.6607	46.4418	51.1347	46.5068	39.5086	33.9577
LOC105156666	--	24.4596	21.667	23.9045	18.5369	23.5462	33.7023	28.6484	31.5203	25.2822	29.5306	31.3585	28.1239	37.6792	50.6167	33.0107	34.6318	37.1469	34.7159	39.2042	39.5166	41.0415	40.7162	47	55.8974	37.0744	26.5934	41.5166	42.8315	41.95	33.3568
LOC105156667	photosystem II core complex proteins psbY	581.685	736.289	706.509	665.426	553.27	564.281	446.14	270.623	445.297	325.782	437.687	237.74	292.223	240.19	211.691	339.477	419.96	287.749	142.589	173.041	204.252	192.346	223.215	131.882	366.112	275.959	410.851	246.027	285.73	390.762
LOC105156668	--	0.2463	0.257652	0.279065	0.254838	0.184003	0.465727	0.204646	0.0353144	0.210523	0.167021	0.324279	0.254378	0.161391	0.239058	0.232458	0.156188	0.248136	0.139321	0.185962	0.256968	0.155147	0.397811	0.305679	0.143778	0.180313	0.185576	0.143167	0.198578	0.165192	0.284923
LOC105156669	--	3.87852	3.33705	4.87395	3.44307	4.5263	5.58294	6.43246	6.32221	4.64557	8.15669	8.35682	10.6712	7.14613	7.00772	4.81815	5.51682	5.31548	5.58214	6.48054	7.69534	8.01912	8.39349	9.04418	7.48624	4.96078	3.9521	4.59087	5.1205	5.92602	4.97729
LOC105156670	--	4.66126	4.61554	7.04231	2.72435	2.67663	4.10273	3.18705	3.70387	2.32216	2.90399	2.70544	2.71419	4.66779	6.68615	3.20152	3.11208	3.86434	2.55616	6.18619	7.17287	6.19894	7.23146	7.57792	10.2665	6.39437	5.98001	7.71911	9.76596	7.21906	5.8074
LOC105156671	small heat shock protein	24.5811	29.8039	28.3656	16.9124	16.0907	16.55	29.9551	23.9216	44.1206	20.586	20.1363	19.0021	23.9435	20.649	21.6382	15.5776	24.2908	19.998	18.1469	16.5199	16.7564	14.7791	17.0723	15.5972	140.464	96.6742	163.743	108.758	94.3572	118.554
LOC105156672	--	0	0.0497866	0.14236	0.0492428	0.0601705	0	0	0	0	0	0.0984675	0	0	0	0	0	0	0	0.052703	0.0474956	0.0471104	0	0.0433157	0	0.0403435	0	0	0.0444303	0	0
LOC105156673	vinorine synthase-like	0.492006	0.91499	0.490561	0.339373	1.03671	0.692129	5.02973	0.603539	3.35606	5.80487	3.67587	4.7467	1.12957	0.933855	0.504484	1.49599	0.817859	0.587536	0.423758	0.46372	0.892862	0.615917	0.422911	1.35733	0.671933	0.251712	0.524311	0.791034	1.00829	2.1474
LOC105156674	--	7.56992	6.10257	5.79925	6.48501	5.24617	7.74075	7.13024	6.48069	5.31977	6.4755	7.05856	5.5793	6.74113	6.69181	5.76803	7.35975	6.54185	5.85334	9.01715	6.80937	7.57907	7.67407	8.15373	7.86357	5.4602	6.15563	5.31277	5.54327	5.79614	6.30139
LOC105156675	--	7.83736	7.28593	7.72735	6.16827	6.25028	7.49526	7.72569	6.71172	6.33703	8.95772	7.80669	7.95281	7.39236	8.02607	5.98796	6.10125	6.39718	6.36612	9.3712	8.37271	8.04573	7.7879	6.74921	7.73093	6.95168	7.52531	8.55339	7.35725	6.23533	5.90479
LOC105156676	--	26.2299	32.421	28.7367	19.4213	23.4655	25.6526	46.3462	47.0949	36.5675	116.383	96.5452	62.6903	65.0905	98.8944	49.3242	127.74	61.0076	191.832	64.6072	101.594	73.5238	93.2063	87.8725	119.752	138.572	178.146	124.209	226.854	280.615	258.85
LOC105156677	pentatricopeptide repeat-containing protein At3g04130	7.08988	6.87511	7.51788	7.14933	8.8497	9.36305	7.54277	6.79202	7.41913	6.45886	7.0316	6.77614	9.04173	10.309	7.24374	8.59884	8.95447	6.59494	13.1101	11.7024	12.7437	13.596	14.6876	12.4101	11.2185	9.65876	11.1429	12.8172	11.4161	9.0405
LOC105156678	--	6.70266	4.81417	5.33998	5.02704	4.39916	4.36484	6.38982	4.7714	5.40977	3.67274	3.48345	6.11574	4.91596	7.1219	3.38495	5.50658	6.55714	3.37417	5.87747	7.9531	9.47584	8.4216	8.33314	4.88743	7.91086	6.704	5.53649	4.59563	5.41225	3.5841
LOC105156679	--	0	0.0212735	0	0.0631234	0	0	0.0495645	0.0427651	0	0	0	0	0.0586325	0	0.0469171	0	0	0.115033	0.135118	0	0	0.0176247	0.0185086	0.0348225	0	0	0.0185756	0	0	0.0225024
LOC105156680	--	21.323	20.3725	24.3431	17.1716	16.8487	22.6256	21.3074	25.4467	18.3578	22.2988	21.911	20.9369	28.9968	32.1374	18.5295	26.0482	28.7893	18.8561	43.1319	50.29	50.9374	47.678	52.4301	42.5062	35.6077	28.7996	34.1819	37.4232	40.2786	28.7849
LOC105156682	geraniol 8-hydroxylase-like	1.39812	1.22323	0.861751	0.789043	0.289243	0.620691	1.1152	1.57696	0.562366	1.20463	0.815195	1.17581	1.97885	2.46975	1.93533	1.52767	1.69024	1.46667	2.56161	3.1964	2.91885	1.2117	0.879157	1.937	1.1636	1.54501	1.34673	0.593275	1.61754	0.871967
LOC105156683	--	0.476193	0.513707	0.341258	0.662064	0.658477	0.995854	0.707241	1.83066	0.658418	1.26673	0.985217	0.857376	2.11661	2.19252	2.40321	2.45932	1.6656	2.13806	2.19168	2.37609	2.50412	2.33433	2.37013	2.1914	0.946072	0.602966	0.81556	0.555685	0.535209	0.625712
LOC105156684	uncharacterized membrane protein YuiD-like	16.2925	12.3819	11.2463	10.1816	14.0255	11.4597	16.8564	16.2522	16.8408	17.8823	19.0629	15.7824	20.3419	16.6018	14.4033	16.1892	15.2261	18.4319	18.8642	23.1148	17.3678	19.5912	17.5319	17.645	12.2762	13.0373	9.53969	15.6864	16.6088	18.6442
LOC105156685	--	0.138953	0.494216	0.665017	0.805111	0.0351349	0.427247	0.304798	0.292205	0.307403	0.195105	0.114995	0.202965	0.827957	0.32638	0.192345	0.507002	0.677546	0.18864	0.738588	0.249604	0.522667	0.264937	0.379396	0.0237935	0.09423	0	0	0	0.102514	0.0615017
LOC105156686	cyclin-dependent kinase G-2	23.7775	20.6506	25.474	17.5969	19.4861	29.5021	32.7076	28.2074	28.0508	27.496	28.184	30.1594	33.0427	34.3571	19.4142	19.7182	27.0092	17.7805	35.593	36.9633	43.0518	32.8792	34.4129	38.6132	23.6203	19.3443	37.5775	21.1223	22.196	20.7653
LOC105156687	uncharacterized LOC105156687	3.40368	2.28892	2.68666	1.86564	2.53579	2.80325	2.34548	2.66279	1.63595	2.5069	1.52996	2.30169	3.32952	4.95343	3.59906	3.6744	2.60444	2.40664	6.66326	7.64258	6.79847	5.0042	6.5459	6.869	7.35043	8.09721	6.05143	8.09502	6.46459	5.33548
LOC105156688	--	4.90331	5.02671	6.04595	5.7328	5.26924	6.44445	4.82007	6.04922	6.32768	4.6759	5.71484	5.14612	7.8696	7.06732	7.33412	7.22648	7.95151	8.32077	9.08581	7.07892	8.94676	7.45084	7.80961	7.8084	6.53944	5.94528	7.50944	5.12676	6.57174	5.82347
LOC105156689	--	0	0	0	0.148177	0.0452649	0.0323783	0.0436307	0	0	0	0	0	0	0	0	0	0.0396771	0	0	0	0.0354401	0.0620588	0	0	0	0	0	0.033424	0	0
LOC105156690	--	2.77887	2.65919	2.20397	2.05837	2.77466	3.01279	2.03953	2.29099	1.46704	3.02058	2.25399	2.29344	2.15472	2.15773	2.47699	2.30439	2.86956	2.28638	5.90967	5.84572	4.89183	7.12925	5.58993	7.38086	7.03997	6.2667	7.68694	10.4357	7.46961	6.41178
LOC105156691	NADH dehydrogenase [ubiquinone] flavoprotein 1	54.5569	53.844	56.4097	58.0205	62.9806	58.9183	52.911	49.3734	47.2742	59.0851	51.3453	58.1151	51.3637	55.1479	48.541	55.3588	52.7923	45.7582	63.1275	66.8962	67.4539	74.5904	71.7243	74.2503	65.2067	64.1746	60.3804	73.5275	64.2242	54.3438
LOC105156692	OTU domain-containing protein At3g57810-like	20.0415	27.9536	13.8421	14.9041	12.273	6.46623	14.7556	14.4874	18.0697	7.74044	10.2582	3.85408	14.546	10.3644	25.5869	16.9148	14.4596	27.9282	22.6557	12.2919	11.0557	7.91568	6.84012	8.89225	8.09619	10.8621	6.24514	5.74932	12.129	17.5562
LOC105156693	uncharacterized LOC105156693	8.00682	9.48484	9.48538	8.19776	8.20051	12.5012	10.5222	10.5015	7.54511	12.5351	10.0866	11.6704	10.2555	12.0037	7.51441	10.5386	13.959	11.9461	10.8128	11.22	11.7641	11.7024	11.4894	10.9755	9.9443	6.97517	14.882	10.2485	10.3683	9.80121
LOC105156694	--	0.290789	0.422488	0.51544	1.01961	0.347212	0.569773	0.452797	0.237806	0.553957	0.623789	1.48736	0.707913	0.419195	0.275967	0.279529	0.537439	0.554989	0.804158	0.554574	0.0967312	0.14392	0.30802	0.308764	0.0829882	0.314966	0.119015	0.693546	0.0603256	0.655518	0.37539
LOC105156695	--	117.559	125.506	119.012	127.233	119.576	102.334	117.853	126.073	110.964	116.968	121.91	111.673	124.317	123.934	171.685	166.109	130.439	186.905	154.907	118.794	102.299	109.544	108.635	113.004	127.478	139.883	110.38	137.798	148.632	162.093
LOC105156696	--	3.06925	2.60776	4.36766	2.296	5.31956	3.59661	1.61551	2.21205	1.80111	1.87152	1.66951	1.87091	1.93878	2.10768	2.06113	2.48966	2.44321	1.72799	3.7658	4.06957	5.53423	4.33345	4.82617	4.35499	2.5773	1.96391	3.80384	1.76222	2.19262	1.2915
LOC105156697	F-box/kelch-repeat protein At1g67480-like	36.5712	36.6868	48.8311	23.772	24.4992	46.1063	57.9069	87.0699	78.2933	55.3746	66.5084	67.7537	78.6933	88.1999	58.0218	51.2786	101.479	52.5096	53.329	29.0737	44.6769	30.1074	37.0407	32.5205	43.7974	28.17	75.902	28.619	40.0764	40.5887
LOC105156698	--	0	0.106118	0	0.0349863	0.0855004	0	0	0	0	0	0.0349798	0	0	0	0.0780115	0.145151	0	0.0765088	0.0374447	0	0.0669424	0	0	0	0	0	0	0	0	0
LOC105156699	pre-mRNA-splicing factor ATP-dependent RNA helicase DEAH7	14.0272	12.2733	14.1583	11.4637	13.4736	17.3392	18.416	13.9009	13.5194	17.1966	16.7057	18.0521	17.6792	18.7382	9.66863	12.7969	14.7788	9.10222	20.5409	20.8396	21.2598	19.1464	17.8434	21.7752	17.8561	15.8352	25.7746	18.204	16.6724	16.5412
LOC105156700	--	554.984	402.803	455.391	701.42	622.774	467.574	515.424	463.832	601.8	627.482	576.376	525.373	410.683	412.593	629.248	498.992	395.947	469.898	360.448	487.869	437.596	484.515	499.771	478.392	454.573	574.157	304.578	470.526	481.574	444.373
LOC105156701	--	2.66006	3.02117	2.97051	2.32763	3.6705	4.33007	4.11221	2.76495	3.83351	6.17608	5.29909	6.0934	3.09696	4.60896	2.57751	2.67521	3.60482	4.40226	3.8546	4.88448	4.55898	5.57242	5.6997	7.71733	4.61281	2.98153	5.51207	7.32214	6.91076	4.91126
LOC105156702	--	2.4694	3.01375	3.57253	3.05598	2.60166	3.50302	1.74066	1.70551	3.21352	1.65716	1.5778	1.65025	2.11729	2.04197	1.00537	1.84464	2.06585	1.45161	2.60049	2.70594	3.93014	3.54592	4.2746	2.67387	1.49811	1.31538	1.10569	0.836236	1.33958	0.750079
LOC105156703	flavonoid 3'	1.44359	2.48439	0.975042	1.25272	3.06143	1.55817	15.322	0.881338	13.032	11.892	7.90032	11.6389	0.895073	1.49154	1.12806	0.549713	0.980511	1.15901	1.65015	2.78832	2.35085	2.78472	2.24626	3.42878	2.2895	1.92975	2.16932	2.04322	3.43556	1.64888
LOC105156704	ELMO domain-containing protein C	4.96179	5.47104	4.98064	5.58472	6.65451	6.30625	8.62043	7.22635	6.82343	5.38403	6.17328	4.08083	9.73039	10.3086	11.8726	9.60615	12.1119	8.30622	11.3974	11.1412	13.6061	11.2154	13.8832	11.625	11.3675	13.0903	9.49314	7.32366	9.89356	6.89997
LOC105156705	REF/SRPP-like protein At1g67360	66.9244	87.0188	63.0939	54.492	70.2809	52.2644	156.913	170.508	249.682	140.764	138.504	131.106	157.619	151.585	183.551	141.921	130	176.98	98.6358	82.0952	84.8388	89.0668	100.022	88.5368	354.199	429.381	318.968	433.413	384.305	528.43
LOC105156706	--	3.71516	3.8594	5.17051	2.6694	3.22916	3.33643	4.21298	1.49199	4.19508	1.76599	2.6956	1.5074	2.60346	2.53416	1.04163	1.02442	2.63039	1.66369	2.914LOC11451005825	1.5963	3.26887	2.30305	1.73759	1.17071	3.82722	2.51842	6.29213	1.9509	3.02165	3.65412
LOC105156707	--	0.0263825	0.0275984	0.05261	0	0	0.0238587	0	0.0277399	0.0291826	0	0	0	0	0	0.0304331	0	0	0	0.0292151	0.0526569	0.10446	0.0228648	0.0240114	0.0225879	0.0670914	0	0	0	0	0
LOC105156708	--	0	0	0	0	0.128856	0	0	0.0357216	0	0	0	0	0	0	0	0	0.0376495	0	0	0	0	0	0	0.0581744	0	0	0	0	0	0
LOC105156709	ranBP2-type zinc finger protein At1g67325	30.3878	26.8708	31.169	28.5923	26.6594	28.9081	34.2898	31.8807	32.276	38.3361	34.9436	36.8935	28.5911	33.2683	27.849	27.0615	25.8242	27.9204	16.5092	22.8531	20.9726	22.3493	23.4701	23.7173	28.0076	26.5923	26.8981	35.2019	34.062	30.7637
LOC105156710	squamosa promoter-binding-like protein 3	1.46136	1.23753	1.98901	1.72802	0.674504	1.30059	2.00699	2.09751	2.6941	1.85241	2.95149	2.71056	2.78659	2.79851	1.55194	1.71762	2.51918	1.73198	3.15946	4.05102	4.20185	3.39746	3.44117	2.74066	3.32302	3.16144	3.75026	2.85842	3.12317	1.95069
LOC105156711	histidine kinase 3	13.5381	12.3855	17.0284	10.4534	11.9483	23.4796	21.2099	17.1603	20.3558	29.1499	25.9253	36.6407	23.0802	33.9686	11.1785	13.9622	26.2843	9.91025	42.9775	44.5622	45.6729	46.0007	42.6839	64.8878	62.6094	48.5872	99.2875	57.7822	46.5949	33.6974
LOC105156712	--	125.511	89.5859	97.6288	108.983	144.694	97.509	173.171	121.04	161.421	185.031	163.475	172.035	181.605	151.004	139.522	123.669	85.8117	119.507	70.8056	209.868	142.768	166.245	174.692	194.309	134.162	190.023	76.781	167.556	144.276	141.233
LOC105156713	--	11.8987	10.7514	11.0728	7.02981	6.93291	6.79933	18.913	11.7493	22.5844	16.5253	15.2701	12.8461	10.6066	12.2618	10.4632	8.51271	9.78443	7.84255	7.86751	10.0501	10.7538	8.10026	7.94147	7.79546	21.6926	21.8829	19.1852	20.1553	16.857	18.6996
LOC105156714	calmodulin-binding transcription activator 4-like	5.50916	4.11845	5.34807	4.34685	4.87721	7.99294	6.2789	5.58423	6.29847	7.79108	7.59876	9.11272	6.72933	8.91451	4.38906	6.69195	7.65716	4.64828	11.6015	11.0485	12.3189	12.9383	12.4449	17.9509	8.36565	7.15374	10.9694	12.8761	10.5875	7.55783
LOC105156715	--	2.29677	1.33068	2.07863	2.0839	1.65289	2.14096	2.41135	2.22917	3.20498	1.45741	2.37594	1.94981	3.22607	3.58392	1.54888	2.88189	3.87664	2.99811	4.57805	5.71252	5.84107	5.57347	5.40274	3.99334	2.00682	1.72459	2.5175	2.30907	2.5417	1.79853
LOC105156716	--	0.259287	0.7233	0.603226	0.536549	0.437078	0.625289	0.737271	0.454379	0.478011	0.227541	0.268225	0.140272	0.332251	0.461383	0.299096	0.649261	0.287341	1.56445	0.191417	1.03502	0.427762	0.224715	1.0226	1.10997	0.879166	1.43265	0.552623	1.37165	0.717345	1.24326
LOC105156717	--	41.2393	61.1098	44.0424	44.9601	49.8675	42.22	94.9671	202.142	129.963	139.088	125.94	135.755	145.13	155.157	261.675	170.087	137.635	214.245	116.521	213.48	149.717	186.536	222.093	252.228	206.448	322.665	163.797	267.927	251.81	278.163
LOC105156718	agamous-like MADS-box protein AGL27	35.4244	30.5378	37.0782	22.7804	19.542	21.283	45.4174	53.1546	48.8442	49.0056	40.887	47.1121	51.2641	55.2871	45.1198	38.2358	37.3035	32.7938	32.7353	46.7675	39.2048	34.9651	37.1664	39.3859	53.6272	56.7108	55.2773	50.1413	50.4773	53.4431
LOC105156719	probable WRKY transcription factor 75	1.32822	2.08415	0.804049	0.687129	0.0599723	0.815072	20.2325	2.84298	5.03722	24.3527	27.5782	21.8645	4.55888	4.55812	2.29821	7.8905	5.09918	11.1624	2.04865	7.57427	2.44167	3.98781	3.194808877LOC11455	4.10197	3.0158	4.06257	2.25313	12.1338	23.7103	25.4047
LOC105156720	--	28.4919	23.6445	23.7667	25.9396	24.0379	21.734	41.6924	24.8862	38.9295	45.8479	43.0217	47.1289	25.819	28.174	31.9282	29.0112	22.0028	29.7269	25.6817	29.2171	25.9544	25.2762	21.184	23.4815	26.1962	31.2478	22.4902	24.5303	24.7494	25.0103
LOC105156721	--	30.4817	20.881	19.4663	24.1926	26.7971	22.9133	44.4494	94.9598	46.1793	36.7046	26.45	39.5975	79.1568	99.6916	97.0579	78.8388	56.8696	58.5506	59.3337	80.2965	55.9655	54.3507	55.063	55.5424	42.1703	59.2199	34.0221	33.0666	29.8657	25.7019
LOC105156722	--	0.599162	0.626776	0.672076	0.542439	0.284063	0.0677306	0.182538	0.236245	0.414221	0.328627	0.464862	0.0607762	0.143956	0	0.345576	0.321496	0.165997	0.16946	0.663492	0.224225	0.815491	0.584181	0.272656	0.44886	0.0634869	0.0689701	0.136822	0	0.138137	0
LOC105156723	--	0	0	0.0310206	0	0	0	0	0	0	0	0	0	0	0	0	0	0	0	0	0	0	0	0	0	0.0263729	0	0.0284184	0	0	0
LOC105156724	--	0.200743	0.133633	0.145566	0.566458	0.32301	0.742663	0	0	0.0403726	0.0640601	0.0188785	0.0592363	0.0175386	0.0779362	0.0210513	0.235012	0.0808956	0.123875	0	0	0.0722571	0.0948965	0.0498277	0.0781227	0.0154696	0.0168056	0.0500081	0	0.0168296	0.0807729
LOC105156725	--	0	3.17856	0	0.0388129	0.189704	1.45874	5.11994	125.506	64.4402	94.8089	19.2477	23.409	48.0567	84.0661	151.755	224.633	118.603	118.531	244.797	376.678	228.437	426.64	380.128	346.479	2217.09	2646.45	1337.94	2597.2	1963.64	1556.27
LOC105156726	delta(3	26.7836	24.7363	25.4537	26.2919	32.5231	31.7042	68.1455	78.0113	100.981	68.9644	54.0345	62.2121	76.769	70.1285	65.6365	68.4274	62.5788	55.4106	111.385	110.476	101.273	94.3109	94.722	108.277	108.666	104.617	86.3967	117.111	97.0998	104.921
LOC105156727	--	0	0.0494598	0.0942835	0.097839	0.179326	0.0427577	0.288087	0	0	0.539394	0.391284	0.30694	0.0454391	0	0	1.77588	0.104793	0.855827	0.157071	0	0.0468011	0.286835	0.129094	0.121441	0.0400787	0.0435402	0	0.706218	1.78769	1.09865
LOC105156728	--	0.358461	0.416647	0.317696	0.329677	0.100709	0.252133	2.96073	0.209391	2.07065	5.3827	6.0979	6.1086	0.114833	0.170095	0.0918882	0.0854853	0.0882769	0.405532	0	0	0.118275	0.0345184	0	0	0.270097	0.440137	0.47295	0.148729	0.257113	0.396643
[truncated: 25,124 more rows]

## Sheet: Table S3
Table S3. The relative quantification values of proteins identified in 30 sesame samples.
[truncated: 6,772 more rows]

## Sheet: Table S4
Table S4. Correlation analysis among biological replicates of RNA-seq data.
[truncated: 31 more rows]
