# Supplementary material for: A collection of transcriptomic and proteomic datasets from sesame in response to salt stress
Source: Data Brief. 2020 Jul 31;32:106096. doi: 10.1016/j.dib.2020.106096 (PMC7426533; doi:10.1016/j.dib.2020.106096)
Supplement: Supplementary file 2 [file mmc2.xml]

<?xml version="1.0" encoding="utf-8" standalone="no"?>
<data>
  <datasets>
    <author>zhangyujuan@caas.cn</author>
    <type>1</type>
    <dataset>
      <name>Sesame proteomics dataset</name>
      <caption />
      <description>The proteome profiles in the shoots of two sesame genotypes with contrasting salinity tolerance were investigated under saline condition using an iTRAQ-based quantitative proteomics approach.</description>
      <filetype>
        <name />
      </filetype>
      <filesize />
      <source>0</source>
      <sourcename>Original Data</sourcename>
      <access>
        <type>1</type>
        <name>Data available in data repository</name>
        <reponame>ProteomeXchange</reponame>
        <PersistentId />
        <deeplinkurl>http://proteomecentral.proteomexchange.org/cgi/GetDataset?ID=PXD013013</deeplinkurl>
      </access>
    </dataset>
    <dataset>
      <name>Sesamum indicum (sesame)</name>
      <caption />
      <description>In this experiment, two contrasting genotypes to salt stress (tolerant and sensitive) were submitted to salt stress at seedling stage</description>
      <filetype>
        <name />
      </filetype>
      <filesize />
      <source>0</source>
      <sourcename>Original Data</sourcename>
      <access>
        <type>1</type>
        <name>Data available in data repository</name>
        <reponame>NCBI Sequence Read Archive</reponame>
        <PersistentId />
        <deeplinkurl>https://trace.ncbi.nlm.nih.gov/Traces/sra/?study=SRP186970</deeplinkurl>
      </access>
    </dataset>
  </datasets>
</data>
